# Supplementary material for: Ammonia pools in zeolites for direct fabrication of catalytic centers
Source: Nat Commun. 2022 Feb 17;13:935. doi: 10.1038/s41467-022-28606-z (PMC8854602; doi:10.1038/s41467-022-28606-z)
Supplement: Supplementary file 3 — Source Data [file 41467_2022_28606_MOESM3_ESM.zip]

Archive with 1 entries (1 files):
- Source Data.xls
