# Supplementary material for: Ammonia pools in zeolites for direct fabrication of catalytic centers
Source: Nat Commun. 2022 Feb 17;13:935. doi: 10.1038/s41467-022-28606-z (PMC8854602; doi:10.1038/s41467-022-28606-z)
Supplement: Supplementary file 3 — Source Data [file 41467_2022_28606_MOESM3_ESM.zip › Source Data.xls]

## Sheet: Fig. 2
Fig. 2a												Fig. 2b										Fig. 2c								Fig. 2d
DTA results of NH4-MOR and NH4-Cu(X)-MOR samples with different copper contents.												XPS depth profile of H-Cu(3.41wt%)-MOR(APE).										The relationship between Cu2+ proportion and nominal depth from the catalyst surface.								The H2-TPR profiles of different Cu-MOR samples.
NH4-MOR		NH4-Cu(1.14wt%)-MOR		NH4-Cu(2.52wt%)-MOR		NH4-Cu(3.41wt%)-MOR		NH4-Cu(5.72wt%)-MOR				D ≈ 0 nm		D ≈ 6.5 nm		D ≈ 13 nm		D ≈ 19.5 nm				Etch time (s)	Cu2+/Total copper species (%)							Ⅰ		Ⅱ		Ⅲ		Ⅳ		Ⅴ		Ⅵ
Temperature(℃)	DTA(μV)	Temperature(℃)	DTA(μV)	Temperature(℃)	DTA(μV)	Temperature(℃)	DTA(μV)	Temperature(℃)	DTA(μV)			Binding Energy (eV)	Intensity(a.u.)	Binding Energy (eV)	Intensity(a.u.)	Binding Energy (eV)	Intensity(a.u.)	Binding Energy (eV)	Intensity(a.u.)			0	83.6							Temperature(℃)	DTA(μV)	Temperature(℃)	DTA(μV)	Temperature(℃)	DTA(μV)	Temperature(℃)	DTA(μV)	Temperature(℃)	DTA(μV)	Temperature(℃)	DTA(μV)
25.18	-3.054	32.0317	-1.3258	24.5943	-3.16947	26.238	0.35644	24.0618	-1.07523			965.08	20061.2	965.08	13404.7	965.08	12843.7	965.08	12087			72	62.14							50	31.7788	50	-193.101	52	2435.46	51	28690.1	50	-23.8435	50	30626.9
25.1874	-3.20289	32.0647	-1.62305	24.5927	-3.49834	26.2518	0.37581	24.0721	-1.27681			964.98	20058.7	964.98	13326.9	964.98	12845.8	964.98	12080			144	10.51							50	32.3349	50	-534.367	52	2287.48	51	28605.3	50	-20.3325	50	30344.6
25.207	-3.26473	32.1045	-1.84043	24.6138	-3.75168	26.2871	0.44465	24.0997	-1.44566			964.88	20061.4	964.88	13259.3	964.88	12845.7	964.88	12073.2			216	11.26							50	38.5881	50	-295.161	52	2431.5	51	28723.6	50	-24.9379	50	30476.5
25.274	-3.22232	32.1805	-2.02059	24.664	-3.92864	26.3738	0.58874	24.1695	-1.58762			964.78	20040.8	964.78	13276.9	964.78	12843.1	964.78	12075.6											50	32.1204	50	-244.557	52	2461.29	51	28735.6	50	-21.1116	50	30505.5
25.4054	-3.01934	32.3244	-2.13105	24.7703	-4.01064	26.5397	0.83137	24.2959	-1.69115			964.68	20052.4	964.68	13214.5	964.68	12838.1	964.68	12079											50	36.9144	50	-257.632	52	2452.64	51	28726.1	50	-24.506	50	30500.6
25.5951	-2.63895	32.5297	-2.20433	24.9466	-3.99646	26.7829	1.16757	24.4885	-1.77309			964.58	20020.7	964.58	13142.5	964.58	12831.1	964.58	12072.1											50	32.8177	50	-277.383	52	2445.02	51	28717	50	-25.5373	50	30493.7
25.8546	-2.11389	32.8107	-2.29975	25.1876	-3.92289	27.0924	1.54917	24.7391	-1.87674			964.48	19975.4	964.48	13097.2	964.48	12822.5	964.48	12058.8											50	30.8382	50	-289.18	52	2436.65	51	28711.8	50	-24.9941	50	30489.3
26.1817	-1.48884	33.1401	-2.43029	25.4909	-3.82444	27.4707	1.94139	25.0545	-2.01558			964.38	19977.8	964.38	12969.8	964.38	12812.2	964.38	12052.6											50	31.2388	50	-296.389	52	2430.06	51	28707.6	51	-23.4747	50	30484.1
26.5626	-0.80432	33.525	-2.59839	25.8421	-3.7258	27.9051	2.33321	25.4203	-2.18744			964.28	19931.5	964.28	12916	964.28	12800.2	964.28	12039.8											50	30.7721	50	-302.836	52	2425.55	51	28704.4	51	-25.6245	50	30482.2
26.9918	-0.08245	33.9648	-2.80313	26.2392	-3.63193	28.3905	2.7085	25.8198	-2.39145			964.18	19960	964.18	13080.9	964.18	12786.1	964.18	12026											51	31.0725	50	-302.376	52	2422.72	51	28702.8	51	-25.3603	50	30484
27.468	0.6617	34.4388	-3.03625	26.6874	-3.53655	28.9242	3.0561	26.2642	-2.62459			964.08	19991.4	964.08	13196.5	964.08	12770.2	964.08	12010.5											51	30.4574	50	-304.819	52	2424.14	51	28704.5	51	-25.4113	50	30488.7
27.9853	1.42506	34.9516	-3.28305	27.1702	-3.45213	29.4884	3.37856	26.7479	-2.88614			963.98	19937.6	963.98	13216.3	963.98	12753	963.98	11995.6											51	30.7917	50	-300.153	52	2426.88	51	28707.1	51	-25.5132	50	30489.4
28.5326	2.20373	35.5106	-3.53203	27.6955	-3.36584	30.0842	3.66978	27.2689	-3.17277			963.88	19934	963.88	13156.8	963.88	12735.7	963.88	11997.7											51	29.4846	50	-295.628	52	2430.06	51	28709.3	51	-25.6486	50	30484.1
29.1169	2.99506	36.0933	-3.76951	28.2495	-3.27671	30.7071	3.92717	27.8159	-3.47229			963.78	19967.6	963.78	13110.3	963.78	12720.1	963.78	11996.5											51	33.7047	50	-301.664	52	2425.74	50	28705.4	51	-25.552	50	30478
29.7238	3.80041	36.7166	-4.00199	28.8382	-3.18152	31.3632	4.15803	28.4012	-3.77935			963.68	19969.9	963.68	13233.4	963.68	12707.7	963.68	11980.5											51	34.9832	50	-309.142	52	2420.62	50	28699	51	-25.9719	50	30472.4
30.3515	4.59795	37.3547	-4.23368	29.4418	-3.0868	32.0415	4.35434	29.0088	-4.07834			963.58	19894.9	963.58	13306.1	963.58	12699.7	963.58	11961.9											51	29.3719	50	-320.15	52	2413.67	51	28693.1	51	-25.7613	50	30468.3
31.0106	5.38645	38.0179	-4.46816	30.0643	-2.99497	32.7383	4.51866	29.6285	-4.37197			963.48	19973.3	963.48	13316	963.48	12696.4	963.48	11954.2											51	33.0162	50	-329.829	52	2408.24	50	28688.7	52	-25.8954	50	30465.4
31.676	6.15697	38.7077	-4.69482	30.7197	-2.904	33.4552	4.6491	30.2669	-4.65679			963.38	20031.3	963.38	13341	963.38	12696.5	963.38	11953.7											51	28.9733	50	-335.396	52	2404.94	50	28685.4	52	-25.0961	50	30462
32.3671	6.90623	39.4033	-4.92305	31.3786	-2.81141	34.1846	4.74391	30.9218	-4.92792			963.28	19995.5	963.28	13386.9	963.28	12697.9	963.28	11943.3											51	28.7676	50	-341.1	52	2401.92	50	28682.4	52	-23.7201	50	30459.4
33.0665	7.63094	40.1111	-5.1466	32.0498	-2.72441	34.9414	4.81218	31.6033	-5.18939			963.18	19964.2	963.18	13453.5	963.18	12697.6	963.18	11926.9											52	28.8909	50	-344.8	52	2399.26	50	28679.3	52	-26.6209	50	30456.1
33.7925	8.32813	40.8336	-5.3694	32.7471	-2.64432	35.7104	4.93076	32.293	-5.43812			963.08	19842.9	963.08	13517.6	963.08	12692.5	963.08	11913.6											52	28.031	50	-349.125	52	2396.68	50	28676.8	52	-22.2529	50	30454.4
34.5289	9.00649	41.5694	-5.59352	33.4639	-2.56699	36.4855	5.11425	33.0064	-5.68274			962.98	19715.6	962.98	13459.7	962.98	12680	962.98	11901.6											52	30.4234	50	-353.048	52	2394.41	50	28674.3	52	-27.1171	50	30450.9
35.2797	9.65732	42.317	-5.82088	34.1927	-2.49889	37.2738	5.21677	33.7245	-5.92205			962.88	19735.7	962.88	13315.6	962.88	12658.9	962.88	11888.7											52	27.296	50	-357.621	52	2390.08	50	28670.2	52	-24.494	50	30444.2
36.0347	10.2817	43.0803	-6.04669	34.9318	-2.44894	38.0495	5.24676	34.4608	-6.16129			962.78	19771.5	962.78	13227.1	962.78	12629.1	962.78	11865.9											52	28.0666	50	-367.634	52	2382.43	50	28663.5	52	-25.9531	50	30429.1
36.8158	10.8857	43.851	-6.27771	35.6738	-2.41705	38.8276	5.23639	35.2064	-6.40515			962.68	19793	962.68	13133.6	962.68	12592.3	962.68	11831.7											52	33.4632	50	-388.906	52	2368.34	50	28647.6	52	-27.6938	50	30392
37.5955	11.4661	44.6255	-6.50935	36.4435	-2.40411	39.5903	5.19508	35.956	-6.65121			962.58	19788.5	962.58	13156.7	962.58	12550.9	962.58	11807.4											52	27.5337	50	-431.235	52	2330.83	50	28614.2	52	-27.1681	50	30330.7
38.3842	12.0216	45.4114	-6.74724	37.2175	-2.40237	40.3501	5.09282	36.7205	-6.90125			962.48	19799.5	962.48	13202.1	962.48	12508.4	962.48	11779.2											52	27.2512	50	-528.511	52	2271.67	50	28557.5	52	-27.8118	50	30205.7
39.1836	12.553	46.2083	-6.98437	37.9881	-2.40771	41.0982	4.9051	37.4942	-7.15516			962.38	19730.9	962.38	13070.1	962.38	12467.8	962.38	11751.8											52	27.1422	50	-700.851	52	2133.61	50	28430.4	52	-27.6201	50	29991.4
39.9794	13.0617	47.0038	-7.22355	38.7769	-2.42396	41.8541	4.64314	38.2809	-7.41605			962.28	19663.9	962.28	12968.8	962.28	12432.2	962.28	11725.5											52	26.881	50	-998.445	52	1918.59	50	28230.6	52	-27.0689	50	29645.1
40.7765	13.5525	47.8135	-7.47122	39.5601	-2.43774	42.6191	4.33441	39.0636	-7.68488			962.18	19669.9	962.18	12881.6	962.18	12403.5	962.18	11703.2											52	26.6058	50	-1472.82	51	1576.54	50	27913.5	52	-27.9808	50	29118.1
41.5809	14.0328	48.6264	-7.72133	40.3458	-2.45489	43.3867	3.99896	39.8339	-7.96946			962.08	19722.8	962.08	12857.4	962.08	12383.3	962.08	11698.8											52	26.1104	50	-2203.01	52	1053.27	50	27493.9	52	-27.8816	50	28265.8
42.3983	14.5101	49.4378	-7.97591	41.132	-2.44319	44.1523	3.66681	40.6183	-8.25832			961.98	19903.7	961.98	12821.9	961.98	12372.1	961.98	11685.4											52	26.2909	50	-3250.52	51	396.845	50	26761.1	52	-27.942	50	27306.6
43.2074	14.9791	50.2493	-8.23381	41.9338	-2.3927	44.9347	3.36685	41.4106	-8.5592			961.88	19981.6	961.88	12710.3	961.88	12370.1	961.88	11678.7											52	26.1981	50	-4698.21	51	-706.233	50	25835.7	52	-28.0344	50	25754.3
44.0284	15.4407	51.0581	-8.48514	42.7309	-2.35617	45.7253	3.12958	42.1996	-8.86552			961.78	19937.9	961.78	12728.5	961.78	12376.4	961.78	11678.2											52	25.9406	50	-6397.61	51	-2047.19	50	24623.8	53	-25.0666	50	23935.6
44.8621	15.9604	51.8757	-8.73694	43.5368	-2.3554	46.5187	2.96585	42.9981	-9.16892			961.68	19855.3	961.68	12760.4	961.68	12389.8	961.68	11679.9											53	26.2677	50	-9067.69	51	-3749.52	50	23085.5	53	-24.9017	50	21935.5
45.6938	16.5077	52.698	-8.99119	44.3522	-2.38398	47.32	2.79478	43.8071	-9.47137			961.58	19769.8	961.58	12797.4	961.58	12408.2	961.58	11691.8											53	26.0442	50	-12109.8	51	-5848.81	50	21198.6	53	-28.0344	50	19287.8
46.5262	16.9475	53.5205	-9.25281	45.1678	-2.43872	48.1197	2.64247	44.6095	-9.77202			961.48	19713.7	961.48	12765.8	961.48	12429.1	961.48	11692.4											53	26.0103	50	-16219.8	51	-8352.17	50	18944.4	53	-28.1873	50	16191.2
47.3682	17.3305	54.352	-9.50854	45.98	-2.51571	48.9359	2.51612	45.4175	-10.0316			961.38	19706.3	961.38	12782.7	961.38	12449.3	961.38	11695.1											53	25.8618	50	-20599.8	51	-11413.1	50	16319.7	53	-28.3013	50	12651.8
48.2078	17.685	55.1771	-9.76452	46.7973	-2.59427	49.7353	2.42173	46.2317	-10.2918			961.28	19626	961.28	12745.9	961.28	12465.4	961.28	11698.4											53	26.6611	50	-25611.9	51	-15157.9	50	13329.5	53	-28.2611	50	8688.94
49.0483	18.0139	56.0122	-10.019	47.6302	-2.67405	50.5369	2.35014	47.0479	-10.6103			961.18	19594.4	961.18	12753.9	961.18	12474.4	961.18	11706.6											53	25.5972	50	-31231.1	51	-18976.8	50	9999.11	53	-28.4596	50	4341.8
49.8799	18.3131	56.8455	-10.2706	48.4543	-2.74593	51.3505	2.29976	47.8706	-10.9467			961.08	19514.1	961.08	12820.2	961.08	12474.3	961.08	11708.7											53	26.3178	50	-37397.7	51	-23156.3	50	6753.05	53	-28.2786	50	177.219
50.7119	18.6047	57.6796	-10.5211	49.2805	-2.82364	52.1588	2.2772	48.6895	-11.287			960.98	19446.7	960.98	12888.4	960.98	12464	960.98	11693.6											53	26.2177	50	-44061	51	-27659.5	50	2888.52	53	-26.8073	50	-4720.04
51.5473	18.8898	58.5212	-10.7701	50.0961	-2.90847	52.976	2.27281	49.5089	-11.6359			960.88	19287.8	960.88	12873.1	960.88	12444.6	960.88	11691.8											53	25.7224	50	-51133.7	51	-31939.6	50	-1207.97	53	-27.7837	50	-9855.08
52.3801	19.1745	59.3515	-11.0119	50.9249	-2.98482	53.7916	2.28586	50.3178	-11.9776			960.78	19240.1	960.78	12827.4	960.78	12418.4	960.78	11681.9											53	29.422	50	-58541.9	51	-37410.6	50	-5494.55	53	-26.1931	50	-16358
53.2239	19.4594	60.1776	-11.2446	51.7456	-3.0481	54.6218	2.31012	51.1351	-12.3108			960.68	19174.4	960.68	12810.3	960.68	12389.3	960.68	11670.4											53	25.6098	50	-66210.2	51	-42548.2	50	-10507.7	53	-27.8494	50	-21263.8
54.0666	19.7431	61.0153	-11.4644	52.568	-3.10825	55.4419	2.35406	51.9487	-12.6273			960.58	19202.8	960.58	12817.5	960.58	12361.5	960.58	11649.6											53	29.2557	50	-74039.4	51	-47261.9	50	-15061.7	53	-28.0344	50	-26761.8
54.9015	20.0201	61.8405	-11.6739	53.3984	-3.1632	56.2692	2.41368	52.7696	-12.938			960.48	19288	960.48	12749.2	960.48	12339.2	960.48	11637.9											53	26.4824	50	-81167.7	51	-53081.4	50	-19651.9	53	-26.8435	50	-32252.4
55.7514	20.2963	62.672	-11.8778	54.2291	-3.21341	57.1032	2.48856	53.5889	-13.2411			960.38	19284.1	960.38	12725.7	960.38	12325.7	960.38	11636											53	28.7121	50	-89908.5	51	-58383.6	50	-24243.1	53	-27.9553	50	-37696.2
56.6024	20.5748	63.499	-12.0737	55.0698	-3.27177	57.9376	2.56914	54.403	-13.5424			960.28	19299.1	960.28	12656.4	960.28	12322.6	960.28	11637.5											53	25.3165	50	-97802.7	51	-63121.5	50	-28804.4	53	-26.9803	50	-43055.6
57.445	20.8537	64.3347	-12.2589	55.8997	-3.3263	58.7742	2.6567	55.2242	-13.8402			960.18	19441.4	960.18	12615.7	960.18	12329.9	960.18	11642.1											53	27.2441	50	-105595	51	-68317.7	50	-33294.6	53	-27.8226	50	-48305.8
58.2968	21.1284	65.1752	-12.4372	56.7358	-3.36639	59.6053	2.74608	56.0437	-14.1323			960.08	19512	960.08	12573.3	960.08	12345.7	960.08	11642.5											53	25.3486	50	-113248	51	-73919.4	50	-37697.3	53	-27.2888	50	-53910.2
59.1491	21.4021	66.0078	-12.6111	57.5776	-3.39391	60.4333	2.8375	56.8772	-14.4131			959.98	19607.6	959.98	12580.6	959.98	12367	959.98	11649.8											54	25.8261	50	-120703	51	-78873	50	-41982.6	54	-27.781	50	-58841.8
59.9913	21.6733	66.8476	-12.7678	58.4144	-3.41742	61.2612	2.94498	57.6999	-14.6784			959.88	19532.9	959.88	12571.2	959.88	12390	959.88	11656											54	27.3479	50	-127949	51	-83683.9	50	-46137.7	54	-27.1346	50	-63125.4
60.8214	21.9414	67.6905	-12.9101	59.2572	-3.4324	62.0942	3.06655	58.53	-14.9411			959.78	19591.9	959.78	12557.4	959.78	12411	959.78	11658.3											54	31.4283	50	-134946	51	-87871.9	50	-50155.3	54	-27.5517	50	-67709.9
61.6651	22.2091	68.5268	-13.0426	60.0847	-3.43608	62.9224	3.19634	59.3518	-15.1935			959.68	19607.8	959.68	12569.6	959.68	12426.9	959.68	11676.2											54	25.8494	50	-141686	51	-92802.6	50	-54017.6	54	-26.5927	50	-72106.6
62.5037	22.4858	69.3712	-13.166	60.9187	-3.43629	63.7549	3.33048	60.1738	-15.4357			959.58	19609.2	959.58	12622.2	959.58	12435.8	959.58	11674.8											54	25.4292	50	-147529	51	-97093.1	50	-57360.6	54	-26.916	50	-76305.5
63.345	22.7659	70.1925	-13.2751	61.7462	-3.42939	64.6002	3.47611	60.9897	-15.6687			959.48	19562.6	959.48	12675.4	959.48	12437.2	959.48	11683.1											54	27.5355	50	-154503	51	-101298	50	-61272.7	54	-27.4967	50	-80312.8
64.1829	23.0553	71.024	-13.3733	62.5754	-3.41076	65.4312	3.63228	61.8103	-15.8893			959.38	19408.1	959.38	12737.4	959.38	12431.8	959.38	11678.1											54	25.3897	50	-160428	51	-105227	50	-64658	54	-27.1963	50	-84122.5
65.0328	23.3615	71.8591	-13.4523	63.4165	-3.37779	66.2705	3.79245	62.6379	-16.0947			959.28	19349.2	959.28	12654.8	959.28	12421.7	959.28	11676.2											54	25.7331	50	-165530	51	-108969	50	-67883.1	54	-27.207	50	-87742.2
65.8755	23.6795	72.6906	-13.5106	64.2509	-3.33283	67.1163	3.9629	63.4651	-16.2815			959.18	19314.4	959.18	12643.9	959.18	12409.6	959.18	11684.4											54	25.4274	50	-171454	51	-112530	50	-70953.6	54	-27.1909	50	-91178
66.7239	23.997	73.5323	-13.5626	65.0871	-3.27911	67.9595	4.14552	64.2881	-16.4556			959.08	19215.4	959.08	12660.2	959.08	12398.4	959.08	11689.9											55	25.6168	50	-176573	51	-115914	50	-73866.5	54	-26.9361	50	-94744.2
67.5774	24.3182	74.3719	-13.6058	65.927	-3.22474	68.7993	4.332	65.1179	-16.6178			958.98	19176.2	958.98	12722.1	958.98	12390.8	958.98	11682.1											55	31.2459	50	-181416	51	-119125	50	-76632.4	55	-27.0179	50	-97508.6
68.4224	24.648	75.2084	-13.6416	66.7708	-3.1663	69.6356	4.52222	65.9434	-16.768			958.88	19057.3	958.88	12785.3	958.88	12388.7	958.88	11676.6											55	25.8011	50	-186011	51	-121867	50	-78994.4	55	-27.2324	50	-100698
69.2672	24.9893	76.0606	-13.6572	67.6116	-3.10144	70.4652	4.71637	66.7775	-16.905			958.78	19100.6	958.78	12743.7	958.78	12392.8	958.78	11688											55	25.8439	50	-190360	51	-124762	50	-81725.7	55	-27.1158	50	-103497
70.1047	25.3436	76.9012	-13.662	68.4518	-3.02917	71.2973	4.91119	67.6089	-17.0267			958.68	19065.7	958.68	12746.6	958.68	12402.4	958.68	11687.9											55	27.5946	50	-194479	51	-127767	50	-84068.8	55	-27.3773	50	-105824
70.9474	25.7021	77.7448	-13.6594	69.2962	-2.94608	72.1375	5.10766	68.4422	-17.133			958.58	19093.6	958.58	12750.3	958.58	12415.5	958.58	11671.6											55	29.692	50	-198367	51	-130341	50	-86131.7	55	-27.2298	50	-108270
71.7873	26.0684	78.5916	-13.6514	70.1285	-2.8438	72.9646	5.31758	69.2763	-17.2244			958.48	19160.6	958.48	12737.1	958.48	12429.1	958.48	11683.6											55	25.2897	50	-202049	51	-132536	50	-88438.8	55	-26.9415	50	-110575
72.6198	26.4485	79.4228	-13.6408	70.9647	-2.73877	73.8	5.5446	70.1046	-17.3037			958.38	19131	958.38	12690.2	958.38	12439.8	958.38	11691.8											55	25.8369	50	-205509	51	-135068	50	-90217.7	55	-24.1265	50	-112534
73.4706	26.8449	80.2605	-13.5974	71.7957	-2.63424	74.6468	5.78597	70.9346	-17.366			958.28	19165.1	958.28	12629.8	958.28	12444.9	958.28	11689.8											55	26.1819	50	-208784	51	-137230	50	-92091.8	55	-27.2083	50	-114793
74.3062	27.2463	81.0931	-13.5303	72.6381	-2.51418	75.4849	6.03434	71.7587	-17.4089			958.18	19198.3	958.18	12619.5	958.18	12442.6	958.18	11694.3											56	26.1354	50	-211879	51	-139271	50	-94028.9	56	-26.8181	50	-116905
75.1523	27.6613	81.9209	-13.4459	73.4726	-2.37507	76.3269	6.29097	72.5885	-17.4428			958.08	19111.2	958.08	12607.9	958.08	12433.3	958.08	11694.6											56	26.7077	50	-214793	51	-141197	50	-95682.8	56	-26.6867	50	-118710
75.9998	28.0811	82.7605	-13.3592	74.3066	-2.22125	77.1715	6.55038	73.4174	-17.4645			957.98	19074.2	957.98	12749.9	957.98	12418.9	957.98	11684.8											56	26.5896	50	-217531	51	-142833	50	-97240.7	56	-26.8408	50	-120408
76.8504	28.5095	83.5904	-13.2458	75.1427	-2.06258	78.0185	6.81433	74.2567	-17.4654			957.88	19104.9	957.88	12777	957.88	12403.4	957.88	11684.7											56	26.6218	50	-220119	51	-144717	50	-98710	56	-26.9871	50	-121851
77.6995	28.9479	84.4357	-13.1167	75.9865	-1.898	78.8601	7.08053	75.0886	-17.4421			957.78	19210.5	957.78	12743.5	957.78	12391.4	957.78	11691.3											56	26.4627	50	-222553	51	-146326	50	-100093	56	-27.3035	50	-123359
78.5507	29.3879	85.2782	-12.972	76.8261	-1.72003	79.7001	7.35344	75.9185	-17.4055			957.68	19228.2	957.68	12675.9	957.68	12387.3	957.68	11694.8											56	26.9043	50	-224850	51	-147841	50	-101395	56	-26.7108	50	-124777
79.3993	29.8373	86.113	-12.8115	77.6639	-1.53215	80.529	7.63665	76.7554	-17.355			957.58	19310.3	957.58	12593.8	957.58	12394.6	957.58	11706.1											56	26.3929	50	-227010	51	-149267	50	-102624	56	-25.9839	50	-126110
80.2374	30.2855	86.9617	-12.6418	78.5107	-1.34238	81.3615	7.92624	77.5922	-17.2845			957.48	19339.7	957.48	12589.7	957.48	12414	957.48	11727.1											56	27.3603	50	-229046	51	-150607	50	-103774	56	-21.5046	50	-127359
81.0768	30.7324	87.799	-12.455	79.3443	-1.14094	82.1973	8.22506	78.4333	-17.1973			957.38	19420.4	957.38	12642	957.38	12444.2	957.38	11740.4											57	26.4555	50	-230957	51	-151869	50	-104857	56	-27.1105	50	-128640
81.9234	31.1872	88.6424	-12.2656	80.1747	-0.92319	83.0299	8.51701	79.2642	-17.0971			957.28	19542	957.28	12668.2	957.28	12481.2	957.28	11746											57	33.5133	50	-232752	51	-153051	50	-105875	56	-26.9053	50	-129622
82.7592	31.6461	89.4873	-12.0566	81.0038	-0.69358	83.8688	8.82356	80.0948	-16.9856			957.18	19616.1	957.18	12628.8	957.18	12519.7	957.18	11774.4											57	27.7359	50	-234440	51	-154050	50	-106825	57	-27.0434	50	-130735
83.5984	32.1124	90.3142	-11.8312	81.8442	-0.44602	84.6989	9.14913	80.9225	-16.8603			957.08	19696.1	957.08	12609	957.08	12554.4	957.08	11797.2											57	26.713	50	-235864	51	-155194	50	-107717	57	-26.9508	50	-131584
84.4477	32.5828	91.1481	-11.5879	82.681	-0.18429	85.5432	9.48483	81.7471	-16.713			956.98	19796.6	956.98	12674	956.98	12580.9	956.98	11803.7											57	26.3733	50	-237492	51	-156161	50	-108468	57	-27.2351	50	-132545
85.2939	33.0631	91.9819	-11.3313	83.5143	0.09071	86.3759	9.82821	82.5813	-16.5384			956.88	19907.7	956.88	12700.2	956.88	12596.9	956.88	11817.4											57	26.1087	50	-238861	51	-157059	50	-109319	57	-26.5003	50	-133344
86.1398	33.5482	92.8182	-11.0581	84.3545	0.3726	87.2193	10.1678	83.4189	-16.3501			956.78	19844.1	956.78	12655.7	956.78	12603	956.78	11838											57	25.978	50	-240139	51	-157894	50	-110036	57	-27.612	50	-134002
86.9912	34.0376	93.6665	-10.7682	85.1987	0.66125	88.0636	10.5173	84.2476	-16.1513			956.68	19772	956.68	12591	956.68	12602.2	956.68	11846.5											57	29.5508	50	-241324	51	-158589	50	-110698	57	-27.2136	50	-134676
87.842	34.5278	94.506	-10.4578	86.0385	0.96	88.8999	10.8823	85.0827	-15.9346			956.58	19795.9	956.58	12623	956.58	12598.8	956.58	11861.3											57	26.3839	50	-242408	51	-159368	50	-111302	57	-28.0626	50	-135330
88.6929	35.0104	95.35	-10.136	86.8815	1.27678	89.7394	11.2588	85.9222	-15.7006			956.48	19755.8	956.48	12732	956.48	12597.7	956.48	11882											57	27.3192	50	-243398	51	-160007	50	-111847	57	-28.1484	50	-135803
89.5383	35.4935	96.1988	-9.80761	87.7367	1.60005	90.5675	11.6472	86.7649	-15.4476			956.38	19757.5	956.38	12840.8	956.38	12602.6	956.38	11886.4											57	25.769	50	-244290	51	-160583	50	-112291	57	-28.0707	50	-136260
90.3813	35.9767	97.0439	-9.47551	88.5776	1.93067	91.4029	12.043	87.6038	-15.1767			956.28	19714.3	956.28	12930.7	956.28	12614.9	956.28	11887.1											58	25.8744	50	-245092	51	-161044	50	-112773	57	-28.1176	50	-136642
91.219	36.4531	97.8921	-9.14156	89.417	2.27262	92.2379	12.4408	88.4422	-14.8931			956.18	19687.4	956.18	13044.9	956.18	12633.9	956.18	11899.5											58	25.3987	50	-245790	51	-161530	50	-113151	57	-27.9044	50	-136969
92.0498	36.9151	98.7321	-8.79683	90.2535	2.62041	93.0819	12.8493	89.2837	-14.6002			956.08	19706.1	956.08	13013.7	956.08	12656.2	956.08	11902											58	32.1328	50	-246335	51	-161898	50	-113463	57	-28.5159	50	-137176
92.8873	37.3823	99.5658	-8.43816	91.0938	2.97418	93.9202	13.2679	90.1205	-14.288			955.98	19735.4	955.98	12926.5	955.98	12677.4	955.98	11904.6											58	25.5311	50	-246875	51	-162187	50	-113710	57	-27.0621	50	-137286
93.7303	37.8622	100.403	-8.06452	91.9293	3.33708	94.7582	13.6966	90.9547	-13.9585			955.88	19782.5	955.88	12912.1	955.88	12692.9	955.88	11916.6											58	24.9141	50	-247249	51	-162378	50	-113885	57	-28.0653	50	-137314
94.5687	38.3524	101.227	-7.66893	92.7652	3.70796	95.6079	14.1312	91.787	-13.6106			955.78	19768.9	955.78	12922.3	955.78	12699.1	955.78	11921.2											58	25.5221	50	-247478	51	-162511	50	-113984	57	-28.3805	50	-137242
95.4179	38.8451	102.065	-7.26037	93.6058	4.08574	96.4486	14.56	92.6277	-13.2561			955.68	19771.6	955.68	12857.1	955.68	12694.7	955.68	11923.6											58	27.2905	50	-247614	51	-162536	50	-114006	57	-28.2786	50	-137066
96.2678	39.3419	102.904	-6.83124	94.4474	4.48623	97.2938	14.9842	93.4669	-12.8849			955.58	19855.2	955.58	12835.1	955.58	12680.8	955.58	11915.7											58	25.8798	50	-247597	51	-162473	50	-113934	57	-28.6768	50	-136779
97.1134	39.8334	103.741	-6.38523	95.2929	4.89493	98.1433	15.414	94.3103	-12.4987			955.48	19872.4	955.48	12903.9	955.48	12660.8	955.48	11908.8											58	26.3017	50	-247423	51	-162282	50	-113774	57	-27.7917	50	-136381
97.9564	40.3152	104.592	-5.9303	96.1352	5.30331	98.9894	15.8522	95.1479	-12.1006			955.38	19862.8	955.38	12948	955.38	12639.5	955.38	11900.7											58	30.1051	50	-247135	51	-161996	50	-113553	58	-28.6192	50	-135823
98.8076	40.7889	105.429	-5.47114	96.9879	5.71373	99.8216	16.2993	95.9861	-11.6897			955.28	19871.7	955.28	12959.7	955.28	12622	955.28	11903.5											58	25.4667	50	-246612	51	-161604	50	-113183	58	-28.6406	50	-135211
99.6466	41.2547	106.28	-5.00741	97.8271	6.12487	100.659	16.7493	96.8379	-11.2656			955.18	19944.5	955.18	12922.3	955.18	12612.9	955.18	11916.3											58	25.9065	50	-245979	51	-161161	50	-112749	58	-28.8968	50	-134579
100.478	41.7123	107.131	-4.5265	98.6727	6.54426	101.494	17.1946	97.6816	-10.8332			955.08	19915.3	955.08	12867.1	955.08	12615.1	955.08	11926.4											58	26.7934	50	-245196	51	-160514	50	-112235	58	-28.9076	50	-133709
101.317	42.1665	107.976	-4.03652	99.522	6.96939	102.334	17.6498	98.528	-10.3868			954.98	19813	954.98	12862.7	954.98	12629.2	954.98	11940.6											58	32.283	50	-244264	51	-159827	50	-111702	58	-28.6218	50	-132838
102.155	42.618	108.835	-3.55891	100.358	7.40604	103.171	18.1083	99.371	-9.93107			954.88	19810	954.88	12807.1	954.88	12654.4	954.88	11944.2											58	26.2214	50	-243214	51	-159063	50	-111043	58	-26.7202	50	-131999
102.987	43.0697	109.676	-3.08027	101.191	7.84503	104.006	18.5578	100.206	-9.45959			954.78	19870.9	954.78	12865.6	954.78	12687.9	954.78	11959.7											58	26.4609	50	-242038	51	-158311	50	-110244	58	-28.6634	50	-131013
103.829	43.5225	110.516	-2.59951	102.028	8.29775	104.841	19.013	101.04	-8.98331			954.68	19917.7	954.68	12925.3	954.68	12726.7	954.68	11985.3											58	25.8798	50	-240898	51	-157324	50	-109462	58	-27.0876	50	-129975
104.674	43.9805	111.355	-2.11121	102.879	8.76253	105.686	19.4732	101.881	-8.48903			954.58	20006	954.58	12973.5	954.58	12767.8	954.58	12018.3											58	29.7189	50	-239405	51	-156365	50	-108634	58	-28.7076	50	-128893
105.52	44.4386	112.194	-1.60325	103.721	9.22727	106.526	19.9368	102.716	-7.97818			954.48	19902.9	954.48	12967.4	954.48	12809	954.48	12069.8											59	30.5593	50	-237965	51	-155467	50	-107853	58	-26.8181	50	-127777
106.359	44.8911	113.041	-1.09136	104.558	9.69742	107.36	20.4072	103.557	-7.45391			954.38	19906.4	954.38	12973.6	954.38	12849.8	954.38	12109.8											59	26.1194	50	-236616	51	-154430	50	-106859	58	-27.0421	50	-126626
107.204	45.3384	113.89	-0.57992	105.407	10.1711	108.211	20.8843	104.403	-6.92089			954.28	19919.8	954.28	12938.5	954.28	12890.8	954.28	12149.2											59	26.4269	50	-234903	51	-153250	50	-105928	58	-28.9236	50	-125450
108.049	45.7871	114.731	-0.0635	106.256	10.6527	109.054	21.3699	105.255	-6.37215			954.18	19940.8	954.18	12880.5	954.18	12934.2	954.18	12202.2											59	26.3536	50	-233292	51	-152147	50	-104969	58	-28.4328	50	-124130
108.888	46.2141	115.582	0.45999	107.101	11.131	109.887	21.8677	106.1	-5.81816			954.08	19889.9	954.08	12877.7	954.08	12983	954.08	12252.6											59	26.2087	50	-231643	51	-151013	50	-103989	58	-25.8913	50	-123027
109.721	46.6018	116.435	0.99334	107.949	11.6064	110.729	22.3515	106.95	-5.25927			953.98	19883.8	953.98	12871.1	953.98	13039.9	953.98	12304.4											59	26.1284	50	-229958	51	-149864	50	-103090	58	-28.9008	50	-121786
110.552	46.9934	117.285	1.52513	108.806	12.0818	111.563	22.83	107.803	-4.69271			953.88	19925.3	953.88	12854.6	953.88	13107.1	953.88	12362											59	26.3697	50	-228410	51	-148691	50	-101971	59	-28.9625	50	-120398
111.383	47.3918	118.139	2.05906	109.643	12.5718	112.402	23.3105	108.653	-4.11389			953.78	19949.7	953.78	12821.9	953.78	13185	953.78	12441.7											59	27.0599	50	-226484	51	-147497	50	-100936	59	-28.6044	50	-119248
112.211	47.7893	118.985	2.59018	110.487	13.0566	113.244	23.7954	109.497	-3.53637			953.68	19946.5	953.68	12820.1	953.68	13272.1	953.68	12511.9											59	26.8328	50	-224707	51	-146286	50	-99886.8	59	-29.0134	50	-117959
113.055	48.1844	119.828	3.12077	111.326	13.538	114.087	24.287	110.344	-2.94739			953.58	19859.8	953.58	12921.5	953.58	13364.2	953.58	12569											59	30.5862	50	-223083	51	-145062	50	-98824.9	59	-28.6179	50	-116658
113.883	48.5859	120.676	3.6672	112.164	14.0178	114.928	24.7804	111.181	-2.35287			953.48	19828.6	953.48	12907	953.48	13454.9	953.48	12617.6											59	28.9231	50	-221076	51	-143822	50	-97747.4	59	-24.392	50	-115342
114.72	48.9927	121.515	4.23212	113.008	14.5036	115.778	25.2661	112.03	-1.74969			953.38	19891.8	953.38	12824.4	953.38	13536.6	953.38	12658											59	31.8396	50	-219234	51	-142573	50	-96664	59	-25.371	50	-114019
115.564	49.4004	122.369	4.80559	113.849	14.9945	116.622	25.7504	112.873	-1.14478			953.28	19847.2	953.28	12793.8	953.28	13601.1	953.28	12700.7											59	28.1757	50	-217370	51	-141437	50	-95569.4	59	-25.1431	50	-112550
116.402	49.8095	123.223	5.37762	114.695	15.493	117.465	26.2324	113.721	-0.53383			953.18	19871.8	953.18	12827	953.18	13641.4	953.18	12728.5											59	26.4591	50	-215677	51	-140169	50	-94465.8	59	-29.7135	50	-111207
117.243	50.2085	124.07	5.9398	115.547	15.9942	118.316	26.7173	114.574	0.07484			953.08	19811.3	953.08	12887.1	953.08	13652.9	953.08	12729.8											59	29.2272	50	-213598	51	-138758	50	-93355.3	60	-27.663	50	-109994
118.082	50.596	124.923	6.49604	116.387	16.4766	119.16	27.2011	115.431	0.69343			952.98	19836.9	952.98	12895.5	952.98	13634.5	952.98	12720.5											59	26.8919	50	-211698	51	-137601	50	-92238.4	60	-29.1463	50	-108639
118.931	50.9864	125.772	7.0542	117.23	16.9725	119.992	27.6845	116.292	1.31134			952.88	19881	952.88	12844.2	952.88	13588.8	952.88	12709.4											60	33.449	50	-209974	51	-136178	50	-91225.9	60	-27.9942	50	-107279
119.763	51.3718	126.623	7.62141	118.091	17.4839	120.833	28.1612	117.143	1.90644			952.78	19807.9	952.78	12802.4	952.78	13522	952.78	12679.8											60	27.1869	50	-207853	51	-134876	50	-89984.8	60	-29.3286	50	-105914
120.598	51.7378	127.479	8.19291	118.94	17.9894	121.669	28.638	118.002	2.48393			952.68	19800.2	952.68	12833	952.68	13442.3	952.68	12613.9											60	27.1582	50	-205917	51	-133572	50	-88850.9	60	-29.1248	50	-104544
121.427	52.0887	128.332	8.76221	119.77	18.4907	122.506	29.118	118.851	3.04972			952.58	19816.7	952.58	12783.9	952.58	13358.5	952.58	12551.7											60	27.414	50	-203974	51	-132260	50	-87828.6	60	-28.7599	50	-103144
122.258	52.4282	129.18	9.33527	120.615	18.9916	123.341	29.5988	119.7	3.607			952.48	19774.9	952.48	12740.5	952.48	13277.8	952.48	12513.2											60	27.2888	50	-202221	51	-130948	50	-86575.9	60	-29.2804	50	-101771
123.088	52.7651	130.027	9.90405	121.45	19.5039	124.189	30.0875	120.549	4.1589			952.38	19759.9	952.38	12646	952.38	13204.5	952.38	12458.4											60	28.2044	50	-200065	51	-129629	50	-85429.7	60	-25.5386	50	-100396
123.92	53.0931	130.87	10.4744	122.292	20.0135	125.026	30.5863	121.392	4.6978			952.28	19793.9	952.28	12538.7	952.28	13139	952.28	12377.8											60	28.5315	50	-198103	51	-128313	50	-84255.6	61	-28.6192	50	-98881.4
124.755	53.4361	131.708	11.0545	123.137	20.533	125.872	31.0746	122.241	5.23104			952.18	19748.9	952.18	12549.7	952.18	13078.1	952.18	12300.2											60	30.8811	50	-196141	51	-126989	50	-83110	61	-28.7787	50	-97640.5
125.586	53.7973	132.556	11.6316	123.982	21.0555	126.716	31.5637	123.087	5.76985			952.08	19690.2	952.08	12600.1	952.08	13015.9	952.08	12221.2											60	29.676	50	-194172	51	-125667	50	-81963.5	61	-28.4475	50	-96262.1
126.43	54.1644	133.399	12.2063	124.832	21.5838	127.564	32.0715	123.932	6.3176			951.98	19718.3	951.98	12610.3	951.98	12946.4	951.98	12140.9											61	27.8967	50	-192206	51	-124342	50	-80930.2	61	-28.756	50	-94744.2
127.274	54.5252	134.241	12.7902	125.677	22.1065	128.42	32.5875	124.776	6.86907			951.88	19607.6	951.88	12574.1	951.88	12864.8	951.88	12061.9											61	27.5034	50	-190232	51	-123149	50	-79781	61	-26.3017	50	-93504.6
128.115	54.8785	135.083	13.3831	126.523	22.6223	129.269	33.0982	125.629	7.43045			951.78	19559.7	951.78	12464.9	951.78	12769.5	951.78	11977.4											61	27.8556	50	-188264	51	-121826	50	-78633.4	61	-28.9839	50	-92124.8
128.959	55.2266	135.927	13.9793	127.372	23.1346	130.112	33.6046	126.479	7.99699			951.68	19581.4	951.68	12369.1	951.68	12662.8	951.68	11906.3											61	31.5017	50	-186291	51	-120368	50	-77369.9	61	-29	50	-90747.7
129.797	55.5738	136.776	14.5737	128.224	23.6405	130.956	34.1095	127.332	8.56176			951.58	19503.8	951.58	12373.8	951.58	12550.9	951.58	11841											61	29.2683	50	-184321	51	-119046	50	-76222.7	61	-29.0752	50	-89369.1
130.634	55.9228	137.622	15.1784	129.061	24.1555	131.801	34.6119	128.184	9.1353			951.48	19410.9	951.48	12335.8	951.48	12441.8	951.48	11769.2											61	28.3635	50	-182353	51	-117856	50	-75076.3	61	-29.0121	50	-87856.6
131.465	56.2779	138.473	15.7889	129.899	24.6767	132.644	35.1146	129.027	9.71674			951.38	19475.3	951.38	12236.7	951.38	12343.8	951.38	11671.8											61	28.5619	50	-180385	51	-116403	50	-73930	62	-27.7085	50	-86620.5
132.305	56.6268	139.319	16.3967	130.74	25.2068	133.486	35.6064	129.876	10.2998			951.28	19469.9	951.28	12202.2	951.28	12263.2	951.28	11593.6											61	28.3617	50	-178417	51	-115084	50	-72786.8	62	-28.6822	50	-85245.3
133.146	56.9733	140.158	16.9948	131.579	25.7314	134.333	36.1105	130.722	10.886			951.18	19370.8	951.18	12305.8	951.18	12202.7	951.18	11544.3											61	34.191	50	-176451	51	-113764	50	-71644.4	62	-28.8793	50	-83736.7
133.986	57.319	140.996	17.598	132.42	26.2681	135.18	36.6082	131.563	11.4717			951.08	19292.2	951.08	12406.1	951.08	12160.8	951.08	11495.8											61	28.4154	50	-174488	51	-112580	50	-70618.8	62	-27.8185	50	-82364.9
134.832	57.6621	141.841	18.2135	133.262	26.8188	136.025	37.0991	132.412	12.0736			950.98	19202.6	950.98	12366.1	950.98	12132.6	950.98	11460.6											62	28.5173	50	-172530	51	-111138	50	-69366.2	62	-29.1785	50	-81133.3
135.672	57.9998	142.689	18.8435	134.113	27.3674	136.87	37.5994	133.263	12.677			950.88	19104	950.88	12285.4	950.88	12111	950.88	11422.4											62	28.4583	50	-170571	51	-109827	50	-68230.5	62	-26.4439	50	-79765.2
136.511	58.3289	143.534	19.4747	134.956	27.9149	137.711	38.1007	134.115	13.2848			950.78	19072.8	950.78	12294.2	950.78	12089.2	950.78	11380.7											62	28.2812	50	-168626	51	-108651	50	-67095.4	62	-29.0054	50	-78396.3
137.348	58.6473	144.381	20.106	135.806	28.4703	138.561	38.6089	134.964	13.893			950.68	18996.3	950.68	12199.8	950.68	12062.6	950.68	11343.4											62	28.2222	50	-166870	51	-107347	50	-65963.9	62	-29.3393	50	-77028.8
138.193	58.9538	145.228	20.7381	136.658	29.0336	139.411	39.1274	135.823	14.4974			950.58	19027.7	950.58	12065.5	950.58	12029.8	950.58	11310.9											62	28.705	50	-164730	51	-105914	50	-64946.2	62	-29.055	50	-75660.3
139.025	59.2442	146.082	21.3747	137.513	29.5947	140.25	39.6495	136.671	15.0924			950.48	19017.4	950.48	11978.8	950.48	11993.2	950.48	11289											62	27.8879	50	-162786	51	-104616	50	-63816.8	62	-27.7207	50	-74156.4
139.856	59.5444	146.93	22.0168	138.364	30.1535	141.093	40.1683	137.528	15.6926			950.38	19006.3	950.38	12015.5	950.38	11957.6	950.38	11267.1											62	28.4296	50	-160849	51	-103445	50	-62690.2	62	-28.8256	50	-72786.2
140.691	59.852	147.781	22.6734	139.214	30.705	141.936	40.6812	138.377	16.3052			950.28	18931.9	950.28	11986.8	950.28	11928.8	950.28	11270.5											62	28.7175	50	-158913	51	-102021	50	-61451.4	62	-28.477	50	-71553
141.529	60.168	148.645	23.3417	140.065	31.2589	142.78	41.1908	139.223	16.9094			950.18	18826.7	950.18	12014.4	950.18	11911.7	950.18	11271.7											62	28.3152	50	-156977	51	-100731	50	-60326.9	62	-28.8727	50	-70182
142.361	60.493	149.494	23.9867	140.904	31.8125	143.618	41.7035	140.069	17.5169			950.08	18849.2	950.08	12005.3	950.08	11908.4	950.08	11262.7											62	28.5477	50	-155046	51	-99391.9	50	-59202.5	62	-28.0184	50	-68806.7
143.196	60.8265	150.343	24.6196	141.747	32.3626	144.466	42.2193	140.912	18.1305			949.98	18971.3	949.98	11982.6	949.98	11917.7	949.98	11247.3											62	28.7103	50	-153111	51	-98103.2	50	-58079.4	62	-28.7721	50	-67293.4
144.04	61.1701	151.192	25.2534	142.598	32.9202	145.314	42.7414	141.754	18.757			949.88	19022.1	949.88	11895.5	949.88	11935.7	949.88	11237.2											62	28.2847	50	-151181	51	-96813.6	50	-56956.1	62	-28.3523	50	-66052.5
144.88	61.5137	152.039	25.8906	143.448	33.4941	146.16	43.2718	142.594	19.3934			949.78	18979.9	949.78	11852.7	949.78	11956.3	949.78	11240											63	35.9613	50	-149191	51	-95525.8	50	-55830.5	63	-28.7948	50	-64671.7
145.72	61.8464	152.895	26.5298	144.291	34.0742	147.014	43.7918	143.447	20.0387			949.68	18955	949.68	11862.5	949.68	11973.6	949.68	11248.9											63	28.705	50	-147260	51	-94234.8	50	-54705.4	63	-27.9432	50	-63288.8
146.566	62.1675	153.743	27.1682	145.141	34.6565	147.848	44.2845	144.301	20.6911			949.58	19048.5	949.58	11873	949.58	11983.4	949.58	11253.4											63	31.9021	50	-145327	51	-93074.4	50	-53577.4	63	-28.2678	50	-61905.4
147.404	62.4834	154.594	27.8099	146.003	35.2502	148.697	44.7715	145.145	21.347			949.48	19050.5	949.48	11840.2	949.48	11984.1	949.48	11255.8											63	30.7989	50	-143393	51	-91654.8	50	-52447.8	63	-28.3497	50	-60381.1
148.246	62.8044	155.449	28.4546	146.852	35.8355	149.54	45.2743	146.004	22.0008			949.38	18980.9	949.38	11879.3	949.38	11977	949.38	11253											63	29.9871	50	-141453	51	-90361.6	50	-51318	63	-28.198	50	-58997.8
149.088	63.1228	156.303	29.1011	147.709	36.416	150.379	45.7878	146.852	22.661			949.28	18875.5	949.28	11996.9	949.28	11965.4	949.28	11258											63	29.9763	50	-139514	51	-89069.8	50	-50184.8	63	-28.9464	50	-57613.1
149.928	63.4433	157.16	29.7541	148.564	36.9917	151.219	46.3152	147.704	23.3189			949.18	18781	949.18	12062.7	949.18	11953.5	949.18	11255.9											63	28.3456	50	-137571	51	-87904.5	50	-49051	63	-28.7439	50	-56233.6
150.76	63.7562	158.01	30.3882	149.42	37.5578	152.073	46.8563	148.556	23.9722			949.08	18738.8	949.08	12024.2	949.08	11944.6	949.08	11249.2											63	28.4403	50	-135622	51	-86479.2	50	-47914.7	63	-28.776	50	-54994.5
151.599	64.0663	158.863	31.0147	150.259	38.1175	152.916	47.3996	149.403	24.6156			948.98	18662.3	948.98	12034.9	948.98	11940.4	948.98	11249.2											63	31.042	50	-133674	51	-85184.3	50	-46779.1	63	-28.359	50	-53620.8
152.436	64.387	159.709	31.6506	151.106	38.6732	153.759	47.9452	150.251	25.2681			948.88	18570	948.88	12027.6	948.88	11940.2	948.88	11250.2											63	27.9791	50	-131724	51	-83887.9	50	-45643.3	63	-26.5164	50	-52255.6
153.273	64.7062	160.555	32.287	151.954	39.2324	154.616	48.4802	151.098	25.9217			948.78	18523.6	948.78	12017.4	948.78	11941.8	948.78	11241											63	29.1412	50	-129776	51	-82723.4	50	-44621	63	-27.3531	50	-50898.7
154.111	65.0208	161.4	32.9156	152.799	39.7943	155.458	49.0144	151.952	26.5691			948.68	18523.8	948.68	12038.7	948.68	11942.3	948.68	11229.9											63	34.4432	50	-127829	51	-81300.1	50	-43373.7	63	-28.996	50	-49548.6
154.952	65.3272	162.249	33.5426	153.647	40.3534	156.304	49.5412	152.793	27.2197			948.58	18509.8	948.58	12034.5	948.58	11939.6	948.58	11224.1											63	27.6822	50	-125884	51	-80011.2	50	-42243.2	63	-27.5812	50	-48210.6
155.79	65.6266	163.097	34.1764	154.493	40.9133	157.157	50.0606	153.646	27.8748			948.48	18451.1	948.48	11969.4	948.48	11933.1	948.48	11226.8											63	28.3527	50	-123945	51	-78725.8	50	-41115.6	63	-28.9343	50	-46750.9
156.628	65.9273	163.941	34.8216	155.347	41.4767	158.009	50.5761	154.49	28.5245			948.38	18451.5	948.38	11888.4	948.38	11924.5	948.38	11225.8											63	28.6764	50	-122011	51	-77444.2	50	-39993.6	63	-28.815	50	-45569.2
157.475	66.2341	164.795	35.4665	156.199	42.0359	158.859	51.0919	155.345	29.1772			948.28	18412.3	948.28	11845.1	948.28	11916.8	948.28	11236.4											63	27.4569	50	-120088	51	-76169.9	50	-38878	63	-25.4233	50	-44269.9
158.315	66.5565	165.642	36.1059	157.051	42.592	159.702	51.608	156.195	29.8277			948.18	18461.6	948.18	11875.5	948.18	11913.9	948.18	11242.4											63	28.1292	50	-118175	51	-74901.9	50	-37768.5	63	-28.9585	50	-42856.6
159.157	66.8822	166.492	36.7396	157.9	43.1458	160.546	52.1071	157.044	30.4704			948.08	18568.6	948.08	11924.2	948.08	11918.3	948.08	11244.9											63	28.882	50	-116273	51	-73643.9	50	-36668.3	63	-28.8297	50	-41715.1
159.996	67.2027	167.344	37.3749	158.756	43.6946	161.381	52.5902	157.897	31.1124			947.98	18682.4	947.98	11873.9	947.98	11931	947.98	11249.5											64	27.4372	50	-114388	51	-72519.5	50	-35575.6	64	-27.7488	50	-40462.6
160.834	67.5192	168.192	38.0095	159.599	44.2375	162.225	53.0715	158.747	31.7562			947.88	18809.2	947.88	11871.6	947.88	11950.1	947.88	11251.4											64	27.1045	50	-112517	51	-71158.2	50	-34494.7	64	-28.241	50	-39227.7
161.673	67.8249	169.04	38.6367	160.438	44.7801	163.065	53.5592	159.595	32.3975			947.78	18933.3	947.78	11861.3	947.78	11971.7	947.78	11255.5											64	27.5713	50	-110665	51	-69932	50	-33425.5	64	-28.7345	50	-38011.7
162.506	68.1227	169.884	39.2691	161.287	45.3277	163.912	54.0687	160.44	33.0317			947.68	19039.6	947.68	11854.4	947.68	11990.7	947.68	11265.1											64	27.6786	50	-108832	51	-68719.3	50	-32472.3	64	-28.8002	50	-36933.4
163.348	68.4216	170.726	39.8925	162.128	45.8695	164.766	54.5887	161.281	33.6508			947.58	19077.1	947.58	11852.8	947.58	12002.7	947.58	11267.2											64	27.4657	50	-107200	51	-67520.5	50	-31322.8	64	-27.6911	50	-35635.4
164.185	68.7235	171.564	40.5155	162.975	46.4026	165.61	55.0999	162.113	34.2612			947.48	19090.5	947.48	11847.7	947.48	12005.2	947.48	11268.5											64	27.6517	50	-105231	51	-66336.7	50	-30291	64	-28.6983	50	-34363.4
165.027	69.0376	172.416	41.149	163.821	46.9379	166.466	55.605	162.961	34.884			947.38	18973.6	947.38	11761.8	947.38	11998.4	947.38	11268.7											64	27.5785	50	-103641	51	-65168.6	50	-29274.3	64	-28.8016	50	-33226.8
165.869	69.3531	173.256	41.7896	164.668	47.474	167.317	56.1029	163.809	35.5158			947.28	18791	947.28	11727.4	947.28	11985.6	947.28	11278.5											64	27.9325	50	-101724	51	-64016	50	-28371.4	64	-28.3429	50	-32221.8
166.711	69.653	174.11	42.4218	165.514	48.0006	168.173	56.599	164.65	36.1493			947.18	18784.4	947.18	11712.5	947.18	11971.8	947.18	11285.4											64	27.9791	50	-100009	51	-62993.3	50	-27284.7	65	-26.1837	50	-31015.3
167.548	69.9343	174.957	43.0563	166.358	48.5233	169.015	57.0897	165.493	36.7824			947.08	18767.6	947.08	11752	947.08	11962.5	947.08	11293											65	27.8287	50	-98318.4	51	-61762.4	50	-26313.8	65	-28.3912	50	-30047.6
168.386	70.2184	175.797	43.6828	167.211	49.0482	169.863	57.5753	166.344	37.4088			946.98	18688.4	946.98	11802.1	946.98	11962.2	946.98	11297.6											65	27.9809	50	-96652.9	51	-60663.8	50	-25453.5	65	-28.2759	50	-28991.4
169.23	70.5216	176.65	44.2948	168.051	49.5712	170.709	58.046	167.193	38.0388			946.88	18611.2	946.88	11852.9	946.88	11972.7	946.88	11298.3											65	27.7233	50	-95179.1	51	-59689.2	50	-24419.5	65	-28.5361	50	-27955.7
170.061	70.8297	177.494	44.9065	168.905	50.0865	171.546	58.5035	168.044	38.67			946.78	18522.1	946.78	11855.1	946.78	11992.6	946.78	11308.3											65	27.8145	50	-93408.9	51	-58518	50	-23497.8	65	-28.2303	50	-27041.7
170.897	71.1319	178.343	45.5115	169.748	50.6002	172.392	58.9605	168.895	39.2977			946.68	18400.1	946.68	11923.5	946.68	12018.1	946.68	11307.7											65	27.7841	50	-91830.7	51	-57474	50	-22593	65	-28.2168	50	-25948
171.73	71.4291	179.194	46.1163	170.586	51.1118	173.232	59.412	169.736	39.9224			946.58	18372.3	946.58	11984	946.58	12044.3	946.58	11315.2											65	27.566	50	-90280.3	51	-56447.1	50	-21703.3	65	-23.8582	50	-24878.8
172.567	71.7273	180.026	46.7202	171.429	51.6224	174.08	59.8576	170.577	40.545			946.48	18463.5	946.48	12049	946.48	12066.1	946.48	11331.9											65	30.377	50	-88757.3	51	-55441	50	-20831.8	66	-28.6098	50	-24021.9
173.406	72.0264	180.865	47.3137	172.27	52.1367	174.923	60.3095	171.422	41.1727			946.38	18490	946.38	12074.8	946.38	12080.3	946.38	11347.7											65	30.7632	50	-87264.6	51	-54453.9	50	-19976.9	66	-28.2813	50	-22996.7
174.247	72.3343	181.709	47.9087	173.118	52.6467	175.765	60.764	172.269	41.8046			946.28	18555.4	946.28	12139.4	946.28	12086.4	946.28	11363.1											66	28.031	50	-85799.9	51	-53485	50	-19139.5	66	-28.3094	50	-22176.1
175.089	72.6549	182.541	48.5086	173.955	53.1243	176.609	61.2173	173.122	42.4215			946.18	18559.8	946.18	12164.2	946.18	12086.2	946.18	11371.7											66	28.2563	50	-84365.2	51	-52536.4	50	-18319	66	-27.2607	50	-21283.3
175.928	72.9826	183.391	49.1133	174.787	53.5735	177.454	61.6712	173.971	43.0334			946.08	18584.3	946.08	12215.7	946.08	12083.6	946.08	11378.2											66	29.7458	50	-83099.1	51	-51605.7	50	-17514.3	66	-26.248	50	-20408.8
176.77	73.3094	184.234	49.7276	175.628	54.0531	178.302	62.1292	174.823	43.642			945.98	18607.1	945.98	12235.1	945.98	12082.6	945.98	11384.6											66	29.5704	50	-81582.5	51	-50695.6	50	-16727.2	66	-28.2919	50	-19554.4
177.616	73.6379	185.082	50.3478	176.48	54.5553	179.144	62.5796	175.67	44.2459			945.88	18719.8	945.88	12267.8	945.88	12086.6	945.88	11389.6											66	28.5727	50	-80233.3	51	-49891.6	50	-15955.7	66	-28.186	50	-18718.1
178.46	73.9507	185.934	50.9583	177.318	55.0485	179.984	63.0291	176.521	44.8372			945.78	18853.3	945.78	12340.8	945.78	12096.7	945.78	11397.2											66	28.5351	50	-78911.5	51	-48930	50	-15201.4	66	-27.3411	50	-17900.6
179.303	74.2562	186.78	51.5491	178.16	55.5367	180.83	63.4786	177.368	45.4222			945.68	18913.6	945.68	12328	945.68	12112.2	945.68	11406.9											66	29.7458	50	-77748.4	51	-48074	50	-14462.7	67	-27.8132	50	-17101.5
180.142	74.5549	187.631	52.1334	179.015	56.0286	181.663	63.9222	178.214	46.0124			945.58	18953.2	945.58	12232.6	945.58	12130.2	945.58	11413.8											66	31.8271	50	-76354.4	51	-47236.9	50	-13810.9	67	-27.6187	50	-16320.7
180.974	74.8288	188.479	52.7092	179.848	56.5205	182.509	64.3626	179.065	46.6093			945.48	18968.6	945.48	12214.7	945.48	12147.5	945.48	11415.1											66	33.2576	50	-75117.1	51	-46499.7	50	-13032.1	67	-24.7728	50	-15480.2
181.801	75.0789	189.322	53.2719	180.691	57.0013	183.35	64.7934	179.912	47.2103			945.38	18861	945.38	12227.5	945.38	12161.1	945.38	11434.3											67	29.0645	50	-73904.9	51	-45616.5	50	-12340.1	67	-25.6915	50	-14735.2
182.64	75.3396	190.167	53.8373	181.529	57.486	184.185	65.218	180.756	47.7933			945.28	18850.4	945.28	12226.1	945.28	12169.6	945.28	11445.8											67	29.136	50	-72837.2	51	-44832.4	50	-11663.1	67	-24.5623	50	-14077.9
183.473	75.6089	191.007	54.3994	182.373	57.9763	185.03	65.6493	181.599	48.3569			945.18	18954	945.18	12263.4	945.18	12173.3	945.18	11454											67	29.1234	50	-71558.6	51	-44065	50	-11001.5	67	-28.0492	50	-13364.3
184.311	75.888	191.848	54.9509	183.214	58.4536	185.875	66.0853	182.439	48.9138			945.08	19123.3	945.08	12256.9	945.08	12174	945.08	11456.6											67	29.0931	50	-70425.6	51	-43389.4	50	-10353.5	67	-28.2974	50	-12780.6
185.15	76.171	192.685	55.5088	184.06	58.9353	186.714	66.5104	183.286	49.4842			944.98	19188.4	944.98	12294.5	944.98	12174.2	944.98	11454.3											67	32.394	50	-69317	51	-42580.6	50	-9720.05	67	-28.7103	50	-12096.4
185.991	76.4628	193.534	56.0693	184.906	59.4316	187.562	66.905	184.139	50.06			944.88	19178.8	944.88	12342.3	944.88	12175.9	944.88	11454.9											67	29.6438	50	-68232.2	51	-41862.6	50	-9162.13	67	-28.2557	50	-11427.8
186.828	76.7627	194.379	56.6308	185.756	59.9252	188.401	67.2964	184.984	50.6271			944.78	19128.7	944.78	12410.8	944.78	12179.8	944.78	11458											67	29.3309	50	-67171.3	51	-41161.3	50	-8500	67	-26.5203	50	-10772
187.665	77.0583	195.221	57.184	186.61	60.3902	189.232	67.6983	185.835	51.1895			944.68	19068.5	944.68	12497.5	944.68	12185.1	944.68	11465.2											67	29.0001	50	-66132.8	51	-40474	50	-7978.04	68	-28.0639	50	-10133.8
188.509	77.3376	196.07	57.73	187.453	60.8498	190.066	68.1018	186.683	51.7542			944.58	19048.9	944.58	12573.9	944.58	12189.5	944.58	11455.3											67	29.4578	50	-65219.3	51	-39868.9	50	-7397.67	68	-28.0613	50	-9506.92
189.342	77.6006	196.92	58.285	188.312	61.3043	190.899	68.513	187.533	52.3147			944.48	19103.5	944.48	12558	944.48	12190.4	944.48	11459											67	31.9648	50	-64126.9	51	-39145.3	50	-6829.58	68	-24.2337	50	-8894.87
190.174	77.852	197.77	58.831	189.15	61.7463	191.74	68.9198	188.384	52.8689			944.38	19162.9	944.38	12603.3	944.38	12185.6	944.38	11455.5											68	29.3255	50	-63156.2	51	-38502.9	50	-6272.64	68	-26.1918	50	-8293.57
191.008	78.1	198.62	59.359	189.991	62.1702	192.569	69.3375	189.234	53.4145			944.28	19235.6	944.28	12626.9	944.28	12174.6	944.28	11444.8											68	29.7582	50	-62206.7	51	-37936.5	50	-5786.19	68	-28.7479	50	-7709.5
191.843	78.3486	199.462	59.8835	190.83	62.5848	193.413	69.7573	190.08	53.9662			944.18	19329	944.18	12623.4	944.18	12158.7	944.18	11435.8											68	30.1284	50	-61277.3	50	-37259.3	50	-5200.99	68	-28.1028	50	-7134.76
192.675	78.6049	200.308	60.3821	191.671	63.0154	194.248	70.1744	190.922	54.5355			944.08	19381.4	944.08	12626	944.08	12140.8	944.08	11427.6											68	29.7993	50	-60369.7	50	-36657.4	50	-4681.61	68	-28.1364	50	-6573.53
193.515	78.8686	201.155	60.8636	192.522	63.4669	195.089	70.5898	191.773	55.0965			943.98	19365.6	943.98	12727.6	943.98	12124.8	943.98	11426.7											68	29.5437	50	-59481.7	51	-36068.8	50	-4173.58	68	-28.1633	50	-6024.29
194.353	79.1555	201.993	61.349	193.366	63.9169	195.934	71.0105	192.618	55.6294			943.88	19422.8	943.88	12829.4	943.88	12113.8	943.88	11423											68	29.118	50	-58611.1	50	-35493.3	50	-3675.09	68	-25.5722	50	-5485.88
195.194	79.4463	202.845	61.8639	194.21	64.3531	196.78	71.4429	193.466	56.1603			943.78	19531.1	943.78	12811.9	943.78	12109.6	943.78	11417.8											68	29.9442	50	-57845	50	-34930	50	-3188.7	68	-26.975	50	-4959.61
196.035	79.7114	203.693	62.3881	195.055	64.7822	197.628	71.8775	194.316	56.7028			943.68	19573.9	943.68	12711	943.68	12111.6	943.68	11413.5											68	34.2608	50	-56927.8	50	-34378.3	50	-2759.24	68	-28.5468	50	-4393.33
196.877	79.9706	204.538	62.8605	195.903	65.205	198.481	72.3059	195.168	57.2487			943.58	19618.8	943.58	12732.2	943.58	12117.2	943.58	11393.1											68	30.1248	50	-56114.2	50	-33891.4	50	-2291.75	68	-26.8892	50	-3888.9
197.718	80.2179	205.39	63.3245	196.75	65.6215	199.33	72.7655	196.02	57.7689			943.48	19652.3	943.48	12775.7	943.48	12121.9	943.48	11377.4											68	34.6113	50	-55317	50	-33310.1	50	-1788.59	68	-28.8311	50	-3444.19
198.556	80.4512	206.23	63.7596	197.598	66.0321	200.181	73.2323	196.873	58.2974			943.38	19565.9	943.38	12705.5	943.38	12121.1	943.38	11369.6											68	30.1176	50	-54536.2	50	-32792.4	50	-1341.97	68	-25.9021	50	-2910.57
199.406	80.6934	207.075	64.1689	198.448	66.4319	201.038	73.6529	197.738	58.8537			943.28	19460.6	943.28	12661.9	943.28	12111.1	943.28	11369.4											68	29.5954	50	-53771	50	-32286.2	50	-947.22	68	-26.6666	50	-2436.25
200.242	80.9415	207.919	64.5939	199.287	66.8283	201.879	74.0468	198.595	59.3949			943.18	19403.5	943.18	12619.9	943.18	12090.4	943.18	11352.3											68	29.7957	50	-53022.3	50	-31839.2	50	-475.697	68	-29.2374	50	-2018.09
201.073	81.17	208.756	65.0115	200.139	67.2236	202.727	74.4174	199.444	59.8897			943.08	19331.9	943.08	12600.8	943.08	12059.6	943.08	11326.9											68	31.845	50	-52288.9	50	-31352.3	50	-53.4556	68	-26.5069	50	-1561.99
201.916	81.3976	209.596	65.4457	200.975	67.6037	203.568	74.7745	200.291	60.3688			942.98	19263.4	942.98	12640.9	942.98	12021.4	942.98	11304.1											68	29.6581	50	-51571.9	50	-30828.2	50	314.749	68	-29.4573	50	-1071.38
202.746	81.6252	210.44	65.8926	201.817	67.971	204.406	75.1281	201.135	60.8375			942.88	19318.4	942.88	12703.5	942.88	11980	942.88	11272.2											69	29.9049	50	-50869.1	50	-30362.1	50	719.388	68	-29.2025	50	-677.484
203.588	81.8527	211.274	66.3294	202.655	68.3357	205.254	75.4878	201.971	61.3069			942.78	19266.5	942.78	12743.8	942.78	11939.5	942.78	11242.3											69	31.3747	50	-50179.2	50	-29905.6	50	1153.44	68	-29.1878	50	-244.199
204.421	82.0807	212.121	66.7752	203.499	68.7076	206.103	75.8548	202.815	61.7602			942.68	19186.5	942.68	12681	942.68	11903.4	942.68	11217.6											69	36.2009	50	-49505.2	50	-29502.2	50	1542.82	68	-29.4641	50	174.789
205.261	82.2978	212.958	67.2101	204.344	69.0752	206.946	76.2005	203.66	62.2172			942.58	19199.1	942.58	12559.2	942.58	11873.5	942.58	11191.8											69	32.0256	50	-48843.4	50	-29018.5	50	1921.7	68	-29.3862	50	587.732
206.097	82.5069	213.803	67.6343	205.185	69.4494	207.79	76.5427	204.499	62.6854			942.48	19147.1	942.48	12677.3	942.48	11850.4	942.48	11183											69	33.7779	50	-48194.7	50	-28589.2	50	2255.74	68	-29.515	50	993.182
206.935	82.7261	214.65	68.0563	206.033	69.8336	208.637	76.8892	205.347	63.1678			942.38	19127.3	942.38	12740.5	942.38	11833.3	942.38	11176.6											69	30.2499	50	-47559	50	-28209.5	50	2654.04	68	-29.6236	50	1430.6
207.779	82.95	215.494	68.4617	206.88	70.2025	209.479	77.2367	206.193	63.646			942.28	19206.2	942.28	12666.6	942.28	11821.1	942.28	11154.4											69	29.6796	50	-46997.4	50	-27754.3	50	3011.69	68	-29.3943	50	1781.65
208.622	83.1739	216.336	68.8562	207.723	70.551	210.315	77.5818	207.04	64.1029			942.18	19197.4	942.18	12597.7	942.18	11812.8	942.18	11134.8											69	36.7088	50	-46325.5	50	-27348.6	50	3361.71	69	-29.668	50	2165.39
209.456	83.3859	217.182	69.2525	208.565	70.8944	211.163	77.9349	207.883	64.5484			942.08	19166.7	942.08	12663.5	942.08	11808	942.08	11119.7											69	34.9813	50	-45726	50	-26950.7	50	3705.43	69	-29.8061	50	2541.41
210.288	83.5978	218.02	69.6279	209.409	71.2551	211.998	78.2814	208.724	64.9738			941.98	19120.4	941.98	12707.4	941.98	11806.7	941.98	11121											69	31.9272	50	-45138.3	50	-26599.5	50	4041.81	69	-29.6438	50	2910.95
211.127	83.8065	218.863	69.9836	210.246	71.6156	212.841	78.5921	209.565	65.4133			941.88	19017.8	941.88	12740	941.88	11809	941.88	11117.6											69	30.1534	50	-44562.6	51	-26177.9	50	4373.58	69	-29.1074	50	3273.42
211.955	84.0097	219.704	70.3762	211.082	71.9582	213.68	78.9045	210.399	65.8661			941.78	18959.5	941.78	12656.5	941.78	11814.5	941.78	11126.9											69	33.651	50	-43996.4	51	-25802.6	50	4697.75	69	-29.6009	50	3629.4
212.789	84.2061	220.541	70.7556	211.924	72.3066	214.518	79.2322	211.235	66.313			941.68	18965.3	941.68	12613.1	941.68	11822.1	941.68	11137.4											69	30.1481	50	-43442	50	-25470.7	50	5014.75	69	-29.4694	50	4013.8
213.623	84.4188	221.377	71.0883	212.767	72.6577	215.359	79.5566	212.077	66.7509			941.58	19027.9	941.58	12540.2	941.58	11829.5	941.58	11125.4											69	33.0162	50	-42896.8	50	-25072.5	50	5326.64	69	-29.1114	50	4357.62
214.462	84.6436	222.211	71.4228	213.602	73.0027	216.2	79.869	212.915	67.1863			941.48	19131.6	941.48	12488.2	941.48	11834.4	941.48	11122.7											69	30.2982	50	-42362.3	50	-24717.2	50	5634.8	69	-29.2696	50	4661.71
215.303	84.8548	223.046	71.7774	214.446	73.3435	217.036	80.1872	213.754	67.6217			941.38	19143.5	941.38	12495.7	941.38	11834.4	941.38	11116.2											69	30.4252	50	-41888.7	51	-24369	50	5934.02	69	-29.3635	50	4992.31
216.145	85.0617	223.881	72.1285	215.286	73.6862	217.875	80.4974	214.598	68.0634			941.28	19083.4	941.28	12432.8	941.28	11828.2	941.28	11105.9											69	30.284	50	-41322.3	51	-24026.7	50	6229.15	69	-29.3554	50	5317.97
216.982	85.2662	224.724	72.4878	216.127	74.0293	218.717	80.7881	215.442	68.5193			941.18	19076.7	941.18	12287.4	941.18	11816.3	941.18	11106.6											69	30.393	50	-40816.1	51	-23723.9	50	6490.68	69	-29.3876	50	5639.87
217.822	85.4589	225.563	72.852	216.968	74.3624	219.55	81.0745	216.29	68.9588			941.08	19144.6	941.08	12261.7	941.08	11800.5	941.08	11104.8											69	30.9027	50	-40319.7	51	-23360.8	50	6804.29	69	-28.3697	50	5984.54
218.656	85.6344	226.407	73.2092	217.813	74.6924	220.383	81.3848	217.125	69.3702			940.98	19211.3	940.98	12320.9	940.98	11784.2	940.98	11106.4											69	31.6	50	-39879.1	51	-23036.1	50	7083.85	70	-29.5042	50	6263.16
219.483	85.7861	227.244	73.5674	218.658	75.0129	221.216	81.6927	217.963	69.7756			940.88	19229.2	940.88	12339.6	940.88	11770.7	940.88	11095.7											70	30.9097	50	-39351.2	51	-22717.5	50	7360.44	70	-28.882	50	6566.91
220.305	85.9039	228.081	73.9158	219.493	75.3185	222.045	81.9888	218.808	70.1707			940.78	19272.1	940.78	12271.3	940.78	11762.6	940.78	11092											70	30.2643	50	-38880.8	51	-22435.6	50	7601.19	70	-28.705	50	6943.48
221.132	86.0134	228.922	74.249	220.327	75.6041	222.881	82.2824	219.643	70.5655			940.68	19272.7	940.68	12168.5	940.68	11760.8	940.68	11084.8											70	33.9585	50	-38417.5	51	-22096.8	50	7893.08	70	-28.9973	50	7266.14
221.957	86.1559	229.759	74.5859	221.154	75.8789	223.716	82.5861	220.475	70.9737			940.58	19234.9	940.58	12164	940.58	11764.4	940.58	11074.9											70	31.0064	50	-37962.3	51	-21794.8	50	8153.2	70	-28.8525	50	7526.34
222.784	86.33	230.587	74.9222	221.983	76.1396	224.548	82.8984	221.314	71.3812			940.48	19188.4	940.48	12192.4	940.48	11770.5	940.48	11080.4											70	30.4467	50	-37515.1	51	-21527.2	50	8409.3	70	-25.1363	50	7811.03
223.617	86.5218	231.424	75.2484	222.819	76.4258	225.385	83.2096	222.148	71.7813			940.38	19127.2	940.38	12172.9	940.38	11775.9	940.38	11076.7											70	32.2724	50	-37075.9	51	-21205.8	50	8702.43	70	-28.8392	50	8090.5
224.451	86.7107	232.253	75.5672	223.654	76.736	226.223	83.5312	222.993	72.1809			940.28	19187.1	940.28	12189.2	940.28	11777.7	940.28	11072.8											70	31.1869	50	-36644.8	51	-20918.6	50	8924.93	70	-28.9652	50	8366.35
225.278	86.9039	233.089	75.8792	224.492	77.0559	227.062	83.8402	223.827	72.5832			940.18	19233.6	940.18	12167.1	940.18	11774.6	940.18	11069.6											70	31.1834	50	-36220.3	51	-20636.9	50	9192.47	71	-27.8843	50	8636.93
226.116	87.1043	233.924	76.2051	225.321	77.3726	227.893	84.1155	224.664	72.9912			940.08	19207.4	940.08	12062.8	940.08	11767.7	940.08	11073.1											70	35.1136	50	-35803.1	51	-20359.3	50	9430.78	71	-29.0993	50	8904.16
226.95	87.3063	234.758	76.5442	226.161	77.6728	228.729	84.3928	225.508	73.3856			939.98	19162.1	939.98	12074.5	939.98	11759.8	939.98	11082.3											71	31.1924	50	-35434.2	51	-20086.6	50	9664.88	71	-29.1998	50	9166.35
227.783	87.5047	235.598	76.9059	226.998	77.9891	229.557	84.6726	226.341	73.7781			939.88	19159.4	939.88	12093.9	939.88	11754.8	939.88	11089											71	33.7833	50	-34989.7	51	-19818.6	50	9895.37	71	-29.0604	50	9424.61
228.618	87.6913	236.439	77.2654	227.832	78.3043	230.394	84.9653	227.181	74.1804			939.78	19180.1	939.78	12067.4	939.78	11756.4	939.78	11097											71	32.0148	50	-34594	51	-19554	50	10122	71	-29.1663	50	9703.96
229.449	87.8617	237.276	77.6026	228.669	78.6058	231.23	85.2787	228.02	74.5754			939.68	19259.9	939.68	12057.5	939.68	11766.5	939.68	11103.8											71	32.0005	50	-34203.2	51	-19295	50	10344.5	71	-28.7721	50	9953.63
230.282	88.0275	238.119	77.9184	229.508	78.901	232.061	85.5921	228.862	74.9593			939.58	19300.1	939.58	11947.3	939.58	11784.5	939.58	11101.2											71	32.1328	50	-33820	51	-19039.9	50	10563.8	71	-28.9035	50	10199.8
231.106	88.1967	238.952	78.2204	230.336	79.2028	232.895	85.8846	229.689	75.3332			939.48	19339.5	939.48	11872.9	939.48	11807.3	939.48	11100.3											71	32.0023	50	-33441.4	51	-18788.9	50	10758.1	71	-26.2763	50	10441.8
231.943	88.3796	239.778	78.5138	231.171	79.5106	233.729	86.1616	230.531	75.7341			939.38	19309.7	939.38	11829.8	939.38	11830	939.38	11108.8											71	31.945	50	-33070.7	51	-18542.6	50	10990.8	72	-29.0095	50	10656.3
232.772	88.5825	240.609	78.7884	232.005	79.8059	234.561	86.421	231.37	76.1558			939.28	19207.9	939.28	11805.2	939.28	11847.5	939.28	11121.9											71	32.3295	50	-32705.7	51	-18300.2	50	11199.5	72	-26.0563	50	10891.3
233.605	88.7521	241.434	79.049	232.835	80.0966	235.398	86.694	232.204	76.5545			939.18	19143.1	939.18	11755.8	939.18	11856.1	939.18	11136.6											71	38.7473	50	-32347	51	-18084.9	50	11404.6	72	-29.5003	50	11123.1
234.441	88.91	242.261	79.3131	233.671	80.3885	236.233	86.9822	233.041	76.951			939.08	19114.7	939.08	11736	939.08	11854.9	939.08	11148.1											72	31.473	50	-31993.5	51	-17826.2	50	11606.1	72	-29.8249	50	11351.3
235.273	89.0772	243.096	79.5956	234.508	80.6889	237.069	87.2696	233.878	77.3175			938.98	19071.6	938.98	11792.1	938.98	11845.9	938.98	11143.9											72	34.166	50	-31646.2	51	-17595.3	50	11803.9	72	-29.5432	50	11575.6
236.105	89.2406	243.925	79.8802	235.348	80.9861	237.91	87.5747	234.722	77.6834			938.88	19105.3	938.88	11864	938.88	11833.7	938.88	11142.5											72	31.4677	50	-31303.4	51	-17367.8	50	11998.5	72	-25.7171	50	11818.1
236.934	89.3913	244.759	80.1501	236.184	81.2699	238.757	87.8978	235.558	78.067			938.78	19212.2	938.78	11915.2	938.78	11824.2	938.78	11146.2											72	31.9308	50	-30967.8	51	-17166.6	50	12190.7	72	-28.0908	50	12013.2
237.769	89.5377	245.598	80.4188	237.023	81.54	239.592	88.2164	236.393	78.4286			938.68	19255.5	938.68	11960.4	938.68	11822.6	938.68	11160.4											72	32.7604	50	-30637.1	51	-16946	50	12378.8	72	-24.7675	50	12227.7
238.599	89.6885	246.432	80.7341	237.857	81.8028	240.43	88.5011	237.229	78.7639			938.58	19244	938.58	11976.3	938.58	11831.6	938.58	11164.4											72	32.1382	50	-30311.5	51	-16707.6	50	12564.8	72	-29.5726	50	12438.3
239.43	89.8546	247.269	81.0152	238.696	82.0614	241.269	88.7755	238.07	79.1098			938.48	19166.3	938.48	12004.7	938.48	11850.9	938.48	11170.9											72	31.5017	50	-30022.6	51	-16494.6	50	12746.8	72	-26.5042	50	12646.2
240.26	90.018	248.105	81.2442	239.522	82.3131	242.106	89.0505	238.908	79.4714			938.38	19086.1	938.38	12017.3	938.38	11877.1	938.38	11189.1											72	31.4195	50	-29675.9	51	-16284.9	50	12925.9	72	-28.7935	50	12850.7
241.085	90.1688	248.933	81.4731	240.352	82.5674	242.943	89.3163	239.74	79.8058			938.28	19019.4	938.28	12191.2	938.28	11905	938.28	11204											73	31.0403	50	-29365.9	51	-16099.3	50	13101.9	72	-28.7787	50	13051.4
241.914	90.3163	249.762	81.6952	241.182	82.8115	243.783	89.5699	240.569	80.1333			938.18	18984.8	938.18	12277	938.18	11929.3	938.18	11216.9											73	31.4337	50	-29061.7	51	-15876	50	13275.7	73	-28.6031	50	13249.7
242.742	90.4391	250.599	81.8934	242.014	83.0306	244.619	89.8133	241.396	80.4621			938.08	19009.4	938.08	12363.2	938.08	11946.6	938.08	11227.2											73	30.9831	50	-28791.3	51	-15676.5	50	13446.2	73	-29.0148	50	13445
243.569	90.5755	251.42	82.0791	242.841	83.2619	245.456	90.043	242.232	80.7789			937.98	18991.3	937.98	12326.2	937.98	11956.6	937.98	11245											73	31.1637	50	-28465.9	51	-15480.7	50	13614.1	73	-27.6134	50	13636.9
244.396	90.7448	252.245	82.2587	243.678	83.5259	246.294	90.2723	243.06	81.1064			937.88	19052.1	937.88	12362.5	937.88	11962.7	937.88	11273.2											73	36.2401	50	-28176	51	-15287.5	50	13778.5	73	-30.372	50	13826.3
245.234	90.9141	253.072	82.4353	244.512	83.8103	247.134	90.4882	243.89	81.4072			937.78	19094	937.78	12451	937.78	11970.8	937.78	11296.1											73	31.8933	50	-27890.1	51	-15098	50	13924.9	73	-26.1395	50	14012.8
246.062	91.0716	253.894	82.601	245.347	84.0742	247.968	90.7083	244.721	81.7113			937.68	19035.7	937.68	12447.5	937.68	11987.3	937.68	11329.5											73	30.933	50	-27609.5	51	-14911	50	14100	73	-30.6698	50	14196.3
246.899	91.2409	254.712	82.7469	246.184	84.3123	248.807	90.9367	245.557	82.0134			937.58	19092	937.58	12450.5	937.58	12017.7	937.58	11359.8											73	31.9398	50	-27332	51	-14727.7	50	14257.3	73	-30.8924	50	14394.6
247.73	91.4089	255.542	82.9136	247.013	84.5217	249.641	91.1534	246.385	82.3044			937.48	19122.7	937.48	12477.2	937.48	12063.9	937.48	11398.4											73	32.2884	50	-27060.6	51	-14546.6	50	14411.8	73	-31.186	50	14572.4
248.558	91.5594	256.362	83.0888	247.85	84.7304	250.47	91.337	247.22	82.5966			937.38	19131.4	937.38	12479.4	937.38	12123.7	937.38	11437.7											73	31.6698	50	-26820.2	51	-14386.9	50	14547.9	73	-31.2397	50	14730
249.385	91.6968	257.183	83.2444	248.676	84.9349	251.303	91.5151	248.048	82.8686			937.28	19181.2	937.28	12548.6	937.28	12190.9	937.28	11468.1											73	30.6041	50	-26529.4	51	-14212	50	14712.1	73	-31.1002	50	14919.5
250.208	91.8179	258.005	83.3916	249.506	85.1333	252.136	91.7132	248.878	83.1436			937.18	19258.2	937.18	12595.7	937.18	12257.2	937.18	11502.8											74	30.747	50	-26270.9	51	-14022.5	50	14844.2	73	-31.3443	50	15072.5
251.042	91.9461	258.827	83.5607	250.335	85.3302	252.964	91.8968	249.701	83.4376			937.08	19284.2	937.08	12630.7	937.08	12314.3	937.08	11535.4											74	31.861	50	-26041.5	51	-13853.1	50	15002.2	73	-31.3671	50	15239.2
251.859	92.0733	259.651	83.7595	251.16	85.4973	253.79	92.0607	250.526	83.7259			936.98	19253.9	936.98	12652.7	936.98	12355.8	936.98	11570											74	30.8294	50	-25791.1	51	-13687.2	50	15143.7	73	-27.1721	50	15420
252.686	92.1802	260.477	83.9714	251.986	85.6791	254.616	92.1996	251.351	84.0006			936.88	19363.6	936.88	12751.2	936.88	12379.7	936.88	11603.5											74	30.6558	50	-25519.6	51	-13524.5	50	15283	73	-30.7984	50	15565.5
253.513	92.3077	261.293	84.1729	252.816	85.8756	255.441	92.3591	252.178	84.2868			936.78	19396.3	936.78	12786.6	936.78	12388.4	936.78	11634.5											74	30.2303	50	-25278.1	51	-13363.2	50	15419.8	73	-31.6005	50	15708.7
254.34	92.434	262.12	84.3474	253.645	86.0602	256.273	92.5346	253.005	84.5603			936.68	19327.9	936.68	12840.5	936.68	12387.8	936.68	11652.9											74	31.3657	50	-25040.2	51	-13221.5	50	15553.9	73	-31.5079	50	15881.3
255.161	92.548	262.942	84.518	254.474	86.2537	257.095	92.7085	253.837	84.8207			936.58	19244.1	936.58	12871.2	936.58	12385.8	936.58	11662.9											74	33.5348	50	-24805.6	51	-13065.8	50	15672.9	73	-30.8589	50	16050.6
255.989	92.6704	263.768	84.6954	255.301	86.4232	257.93	92.9062	254.666	85.1016			936.48	19246.7	936.48	12913.7	936.48	12389.5	936.48	11676.9											74	29.9657	50	-24575.6	51	-12897.5	50	15816	73	-31.9169	50	16202.4
256.82	92.8092	264.592	84.8584	256.121	86.5214	258.769	93.1109	255.498	85.4032			936.38	19288.1	936.38	13015.3	936.38	12403.5	936.38	11697.5											74	30.3537	50	-24349.1	51	-12747.7	50	15943.2	73	-31.4462	50	16337
257.645	92.9523	265.419	85.0341	256.944	86.6267	259.592	93.2972	256.331	85.6925			936.28	19379.4	936.28	13059.1	936.28	12428.1	936.28	11715.3											74	29.574	50	-24149.4	51	-12600	50	16068.1	73	-30.9982	50	16483.6
258.48	93.0763	266.246	85.2418	257.766	86.7735	260.427	93.5342	257.159	85.9634			936.18	19452.5	936.18	13093.3	936.18	12459.6	936.18	11733											74	29.8923	50	-23909	51	-12455.5	50	16179.2	74	-30.5409	50	16628.1
259.302	93.2059	267.072	85.4262	258.59	86.9153	261.265	93.8081	257.988	86.2181			936.08	19526.7	936.08	13181	936.08	12491.2	936.08	11732.8											74	35.541	50	-23694.5	51	-12313.2	50	16311.8	74	-32.0698	50	16770
260.131	93.332	267.902	85.5918	259.411	87.0643	262.109	94.0787	258.816	86.4892			935.98	19690.3	935.98	13238.4	935.98	12515.7	935.98	11735.1											74	30.5612	50	-23483.2	51	-12173.4	50	16430.6	74	-32.2347	50	16923.5
260.952	93.4588	268.729	85.7761	260.225	87.2217	262.953	94.3256	259.647	86.7702			935.88	19775	935.88	13196.8	935.88	12526.8	935.88	11734.5											74	34.2107	50	-23296.9	51	-12049.6	50	16547.4	74	-30.8856	50	17060.6
261.774	93.5555	269.56	85.9893	261.054	87.383	263.791	94.5251	260.468	87.051			935.78	19777.3	935.78	13140.9	935.78	12522.1	935.78	11738.4											74	30.2607	50	-23072.5	51	-11901.1	50	16661.7	74	-31.7479	50	17195.9
262.594	93.6454	270.39	86.1917	261.873	87.5468	264.627	94.7116	261.297	87.335			935.68	19812.7	935.68	13094.9	935.68	12502.9	935.68	11738.9											74	29.7904	50	-22872.7	51	-11768.2	50	16774.2	74	-31.3497	50	17315.4
263.418	93.7574	271.209	86.3697	262.693	87.7207	265.465	94.8877	262.124	87.604			935.58	19909.4	935.58	13038.9	935.58	12474.6	935.58	11740.6											74	30.2232	50	-22695.2	51	-11651.1	50	16884.7	74	-31.3819	50	17459.2
264.249	93.8833	272.036	86.5386	263.527	87.96	266.302	95.0509	262.959	87.8816			935.48	20059	935.48	13032.3	935.48	12445.5	935.48	11746.3											74	29.9566	50	-22483.1	51	-11523.3	50	16992.8	74	-30.832	50	17574.7
265.072	94.005	272.861	86.6821	264.371	88.2396	267.137	95.1963	263.787	88.1727			935.38	20124.7	935.38	13049	935.38	12424.2	935.38	11759.9											74	34.1731	50	-22293	51	-11384.7	50	17088.4	74	-31.0251	50	17713
265.9	94.1088	273.677	86.828	265.203	88.4764	267.974	95.3441	264.615	88.4461			935.28	20036.4	935.28	13090.6	935.28	12418.6	935.28	11765.4											74	29.1091	50	-22106.6	51	-11261.9	50	17203.1	74	-26.232	50	17824
266.725	94.2094	274.507	87.0004	266.035	88.6814	268.802	95.4979	265.446	88.7122			935.18	20067.2	935.18	13020.9	935.18	12433.6	935.18	11787.4											75	29.844	50	-21942.8	51	-11153.1	50	17305.2	74	-31.1525	50	17945.9
267.547	94.3017	275.326	87.169	266.879	88.8855	269.632	95.657	266.281	88.9584			935.08	20125.6	935.08	12929.1	935.08	12471.3	935.08	11825.2											75	33.3488	50	-21744.7	51	-11022.1	50	17405.5	75	-31.0976	50	18077.3
268.375	94.4002	276.155	87.349	267.709	89.0523	270.471	95.8481	267.105	89.1844			934.98	20149.6	934.98	12895.6	934.98	12530.9	934.98	11883.6											75	29.9352	50	-21569.5	51	-10906.1	50	17503.7	75	-31.1914	50	18183.9
269.199	94.5122	276.982	87.5363	268.542	89.2122	271.309	96.0884	267.937	89.4341			934.88	20174.4	934.88	12906.2	934.88	12609.8	934.88	11952											75	29.8083	50	-21396.8	51	-10791.9	50	17600.2	75	-31.3671	50	18299.4
270.023	94.6302	277.809	87.7168	269.373	89.3824	272.148	96.3289	268.77	89.6975			934.78	20227	934.78	12910	934.78	12705	934.78	12031.2											75	29.9835	50	-21227.4	51	-10691	50	17694.8	75	-30.7864	50	18412.7
270.843	94.7414	278.646	87.9386	270.203	89.5435	272.986	96.4978	269.592	89.9336			934.68	20204.8	934.68	12915.7	934.68	12813.9	934.68	12123											75	29.5651	50	-21061	51	-10569.8	50	17787.5	75	-30.9849	50	18523.5
271.666	94.8396	279.466	88.1066	271.028	89.6818	273.815	96.6071	270.418	90.164			934.58	20231	934.58	12922.2	934.58	12935.1	934.58	12232											75	31.8737	50	-20897.4	51	-10461.7	50	17869	75	-26.8007	50	18644.1
272.486	94.9295	280.288	88.2526	271.847	89.7945	274.643	96.7278	271.241	90.3849			934.48	20282.1	934.48	12934.1	934.48	13068.5	934.48	12354.1											75	35.5857	50	-20738.4	51	-10356.6	50	17958.4	75	-31.0345	50	18741
273.306	94.9978	281.116	88.4379	272.673	89.9028	275.473	96.8363	272.072	90.5876			934.38	20252.2	934.38	12942.1	934.38	13214.4	934.38	12490.7											75	30.5736	50	-20580.6	50	-10252.7	50	18054.2	75	-30.8682	50	18845.1
274.131	95.0676	281.938	88.6104	273.496	90.0126	276.302	96.9722	272.894	90.8062			934.28	20172.7	934.28	12965.8	934.28	13372.7	934.28	12627.8											75	35.929	50	-20427.1	51	-10161.2	50	18138.8	75	-28.2342	50	18948.6
274.957	95.1731	282.764	88.7662	274.322	90.1493	277.134	97.1212	273.722	91.0258			934.18	20199.8	934.18	12986.9	934.18	13542.3	934.18	12770.2											75	31.1619	50	-20277.1	51	-10052.2	50	18222.9	76	-31.1257	50	19049.7
275.783	95.3045	283.589	88.9258	275.152	90.3245	277.97	97.2606	274.553	91.2489			934.08	20170.3	934.08	12996.6	934.08	13720.4	934.08	12927.4											75	35.001	50	-20129.5	51	-9929.29	50	18304.9	76	-30.6523	50	19159.2
276.608	95.4256	284.415	89.0889	275.989	90.5204	278.787	97.3863	275.386	91.4655			933.98	20112.5	933.98	12941.1	933.98	13902.8	933.98	13082.6											76	31.2674	50	-19984.6	51	-9833.82	50	18385.3	76	-31.1794	50	19256.1
277.439	95.5162	285.234	89.2361	276.813	90.6647	279.609	97.5058	276.214	91.6664			933.88	20087.6	933.88	13019.7	933.88	14083.9	933.88	13225.9											76	30.8723	50	-19842.6	50	-9740.73	50	18463.6	76	-30.8118	50	19341.9
278.261	95.6013	286.063	89.3846	277.637	90.784	280.434	97.6265	277.04	91.8418			933.78	19995.8	933.78	13053.9	933.78	14257.6	933.78	13359.9											76	31.2174	50	-19704.1	50	-9648.74	50	18540	76	-27.726	50	19435.5
279.085	95.6957	286.883	89.5306	278.466	90.9188	281.258	97.7435	277.869	91.9966			933.68	20002.1	933.68	13076.4	933.68	14417.9	933.68	13486.1											76	30.6666	50	-19568.7	50	-9559.5	50	18608.1	76	-26.527	50	19536.2
279.911	95.8118	287.7	89.6832	279.289	91.0613	282.067	97.8401	278.696	92.1353			933.58	20038.7	933.58	13090.9	933.58	14559.7	933.58	13595.5											76	31.1405	50	-19435.7	50	-9480.34	50	18681.2	76	-31.1592	50	19616.6
280.731	95.9069	288.529	89.8238	280.112	91.1853	282.886	97.9181	279.514	92.287			933.48	19961.5	933.48	13089.7	933.48	14678.2	933.48	13683											76	31.1869	50	-19305.5	50	-9385.22	50	18760.8	76	-30.9325	50	19704.6
281.553	95.9451	289.35	89.9779	280.937	91.3125	283.699	97.9986	280.334	92.4453			933.38	19876.7	933.38	13090.2	933.38	14769.8	933.38	13756.6											76	31.9469	50	-19177.8	50	-9301.6	50	18830.4	76	-31.1887	50	19790.5
282.373	95.9846	290.162	90.1242	281.77	91.516	284.515	98.0885	281.163	92.5972			933.28	19833.6	933.28	13106.3	933.28	14830.7	933.28	13803.1											77	31.5464	50	-19065.2	50	-9220.06	50	18899.5	76	-31.3013	50	19874.9
283.194	96.0566	290.984	90.2502	282.599	91.7091	285.346	98.2325	281.981	92.7276			933.18	19785.8	933.18	13169.7	933.18	14857.8	933.18	13815.8											77	32.4672	50	-18930.8	50	-9139.81	50	18966.7	77	-31.3523	50	19957.2
284.02	96.1345	291.799	90.3812	283.428	91.8268	286.157	98.3726	282.8	92.8643			933.08	19751	933.08	13195.6	933.08	14848.1	933.08	13805.1											77	31.6107	50	-18811.6	50	-9061.02	50	19031.9	77	-30.8668	50	20037.8
284.847	96.2194	292.616	90.5169	284.257	91.9604	286.983	98.4967	283.625	93.0038			932.98	19679.2	932.98	13200.4	932.98	14799.2	932.98	13755.4											77	32.3689	50	-18694.7	50	-8983.96	50	19089.6	77	-31.4355	50	20117
285.666	96.2931	293.439	90.6324	285.087	92.1147	287.8	98.6271	284.452	93.1135			932.88	19680.8	932.88	13164.8	932.88	14709.9	932.88	13670.4											77	31.7288	50	-18581	50	-8916.68	50	19158.1	77	-31.2115	50	20193.4
286.495	96.3739	294.258	90.7435	285.913	92.2339	288.615	98.7535	285.273	93.2332			932.78	19676.4	932.78	13169.6	932.78	14580.8	932.78	13559.7											77	33.9425	50	-18469.7	50	-8836.48	50	19219.5	77	-27.4403	50	20269.1
287.323	96.4442	295.077	90.878	286.743	92.3195	289.431	98.8906	286.097	93.3618			932.68	19710.1	932.68	13195	932.68	14414.9	932.68	13428.7											77	32.1471	50	-18361.1	50	-8764.93	50	19278.7	77	-31.4596	50	20349.6
288.156	96.5545	295.889	90.9801	287.567	92.4206	290.247	99.0237	286.923	93.4961			932.58	19580.8	932.58	13139.7	932.58	14217.5	932.58	13278.1											77	32.4708	50	-18254.9	50	-8695.18	50	19330.7	77	-31.5414	50	20422.1
288.986	96.7112	296.7	91.056	288.388	92.5149	291.065	99.16	287.754	93.6086			932.48	19583.3	932.48	13060	932.48	13996.3	932.48	13105.6											77	32.6425	50	-18161.6	50	-8627.29	50	19393	77	-31.2007	50	20478.1
289.814	96.7878	297.523	91.1708	289.21	92.5711	291.888	99.3073	288.573	93.7049			932.38	19577.3	932.38	12950.5	932.38	13760.4	932.38	12926.5											78	34.2535	50	-18049.4	50	-8560.56	50	19448	77	-29.8919	50	20553.6
290.637	96.8359	298.333	91.2685	290.027	92.6115	292.704	99.4274	289.406	93.8225			932.28	19555.1	932.28	12852.8	932.28	13519.5	932.28	12739.8											78	32.2796	50	-17951	50	-8496.14	50	19501.9	77	-31.2732	50	20620.3
291.458	96.8587	299.144	91.3351	290.845	92.7216	293.523	99.5362	290.23	93.977			932.18	19571.5	932.18	12782.9	932.18	13282.7	932.18	12538											78	33.2255	50	-17854.8	50	-8437.76	50	19553.9	77	-31.6152	50	20685.5
292.28	96.8663	299.954	91.4332	291.67	92.8794	294.345	99.6614	291.053	94.0349			932.08	19523.2	932.08	12671.7	932.08	13057.4	932.08	12350.8											78	31.7859	50	-17760	50	-8371.75	50	19599.9	77	-31.5187	50	20749.5
293.096	96.8837	300.762	91.5289	292.486	92.945	295.171	99.8097	291.866	94.0598			931.98	19505.2	931.98	12579.4	931.98	12849.2	931.98	12179.7											78	34.7739	50	-17678.1	50	-8311.81	50	19654.6	77	-31.6716	50	20817.8
293.916	96.9061	301.575	91.6123	293.303	93.0217	295.985	99.942	292.688	94.1216			931.88	19578.5	931.88	12488.4	931.88	12661	931.88	12007.3											78	32.3509	50	-17579.7	50	-8259.35	50	19702.1	77	-27.2405	50	20871.9
294.738	96.9468	302.393	91.7584	294.127	93.1398	296.813	100.06	293.511	94.1724			931.78	19609.1	931.78	12411.5	931.78	12493.7	931.78	11843.4											78	32.3152	50	-17493.2	50	-8196.59	50	19748.8	77	-31.7962	50	20930.8
295.554	96.9884	303.219	91.9476	294.948	93.2314	297.635	100.19	294.33	94.1837			931.68	19545.5	931.68	12318.2	931.68	12346.5	931.68	11698.8											78	31.6339	50	-17408.2	50	-8141.97	50	19795	77	-28.9545	50	20988.3
296.373	96.9928	304.031	92.0901	295.766	93.2921	298.457	100.327	295.155	94.2048			931.58	19381.3	931.58	12218.7	931.58	12217.2	931.58	11572.8											78	38.0551	50	-17334	51	-8093.55	50	19838.7	77	-32.0068	50	21049
297.193	97.0034	304.846	92.1765	296.582	93.348	299.278	100.435	295.973	94.2321			931.48	19380.9	931.48	12154.5	931.48	12103.3	931.48	11454.4											78	32.9519	50	-17245.5	50	-8040.73	50	19881.3	77	-32.4172	50	21097.9
298.01	97.0176	305.665	92.2721	297.403	93.4094	300.096	100.545	296.796	94.2403			931.38	19271.7	931.38	12119	931.38	12002.2	931.38	11349.9											78	32.4154	50	-17168.3	50	-7985.33	50	19923.1	77	-31.0331	50	21150
298.829	97.0559	306.473	92.3789	298.222	93.5007	300.916	100.658	297.611	94.2118			931.28	19165.1	931.28	12029.7	931.28	11911.7	931.28	11255.2											78	32.1687	50	-17092.6	50	-7935.43	50	19963.1	78	-31.4865	50	21201
299.651	97.1254	307.293	92.4632	299.043	93.6032	301.739	100.766	298.428	94.1707			931.18	19086.9	931.18	12035.3	931.18	11830.4	931.18	11171.5											79	34.2553	50	-17019.3	50	-7893.15	50	20002.4	78	-32.1275	50	21250.9
300.471	97.1995	308.104	92.5493	299.867	93.7282	302.558	100.858	299.243	94.1402			931.08	18941.6	931.08	12039.1	931.08	11757.7	931.08	11113.4											79	33.2379	50	-16954.8	50	-7842.61	50	20036.3	78	-30.4016	50	21299.6
301.289	97.2563	308.914	92.6168	300.687	93.826	303.375	100.937	300.055	94.1271			930.98	18975.5	930.98	12059.8	930.98	11693.6	930.98	11061.6											79	32.1669	50	-16878.8	50	-7796.91	50	20076.6	78	-32.8128	50	21345.6
302.106	97.2608	309.723	92.6999	301.505	93.9067	304.195	101.029	300.881	94.1766			930.88	18992.2	930.88	12042.8	930.88	11638.9	930.88	11005.1											79	37.0932	50	-16812.6	50	-7754.76	50	20112.5	78	-33.1521	50	21390.4
302.919	97.2486	310.538	92.8239	302.327	93.9934	305.009	101.124	301.705	94.2257			930.78	18930.2	930.78	11979.8	930.78	11594.3	930.78	10954.7											79	32.0506	50	-16747.6	50	-7712.73	50	20146.8	78	-33.2634	50	21434.5
303.731	97.2438	311.356	92.9925	303.144	94.0486	305.828	101.216	302.531	94.2164			930.68	18819	930.68	11947	930.68	11560.6	930.68	10918.5											79	31.6053	50	-16684.5	50	-7674.31	50	20176.3	78	-31.4395	50	21481.1
304.542	97.2167	312.177	93.1325	303.963	94.1048	306.654	101.334	303.342	94.1855			930.58	18739.5	930.58	11928.9	930.58	11537.6	930.58	10897.3											79	32.6371	50	-16629.6	50	-7632.92	50	20208.2	78	-33.4082	50	21518.2
305.357	97.2214	312.99	93.2311	304.777	94.1521	307.471	101.45	304.164	94.1724			930.48	18835.3	930.48	11925.2	930.48	11524.1	930.48	10874.2											79	31.1976	50	-16565.3	50	-7595.09	50	20242.6	78	-29.4467	50	21558
306.174	97.2835	313.806	93.3433	305.587	94.2116	308.294	101.57	304.984	94.1399			930.38	18801.8	930.38	11885.4	930.38	11517.9	930.38	10852.8											79	32.1758	50	-16507.4	50	-7561.71	50	20272.3	78	-31.5119	50	21595.5
306.983	97.343	314.624	93.4426	306.404	94.2768	309.119	101.683	305.8	94.1205			930.28	18706.3	930.28	11898.3	930.28	11515.6	930.28	10843.3											79	36.6462	50	-16452.3	50	-7526.79	50	20301	78	-33.7717	50	21632
307.802	97.3863	315.435	93.5347	307.222	94.3544	309.934	101.774	306.616	94.0808			930.18	18659.7	930.18	11855.7	930.18	11513.4	930.18	10831.5											79	31.8933	50	-16399.5	50	-7489.17	50	20328.1	79	-33.832	50	21667.3
308.615	97.4365	316.245	93.6149	308.04	94.4514	310.75	101.85	307.426	94.017			930.08	18565.9	930.08	11792.3	930.08	11507.8	930.08	10821.1											79	31.3283	50	-16353.8	50	-7453.08	50	20351.9	79	-33.6939	50	21702.1
309.436	97.5141	317.06	93.6984	308.857	94.534	311.567	101.901	308.244	93.9651			929.98	18562.3	929.98	11767.7	929.98	11496.7	929.98	10804.6											79	31.3908	50	-16298.9	50	-7427.92	50	20379.4	79	-32.4682	50	21737.8
310.253	97.6051	317.873	93.8003	309.673	94.6194	312.373	101.945	309.059	93.9605			929.88	18562.1	929.88	11660.4	929.88	11479.4	929.88	10782											79	31.3854	50	-16251	50	-7395.81	50	20403.9	79	-33.8052	50	21766.1
311.065	97.6567	318.69	93.9365	310.485	94.6849	313.188	101.991	309.88	93.983			929.78	18550.7	929.78	11596.1	929.78	11457.7	929.78	10776.4											79	31.3729	50	-16206	50	-7363.36	50	20427	79	-33.8454	50	21795.7
311.88	97.6971	319.501	94.0571	311.305	94.7691	314.004	102.072	310.692	94.0025			929.68	18523.8	929.68	11531.8	929.68	11434.7	929.68	10778.8											79	31.7949	50	-16166.2	50	-7337.36	50	20449.3	79	-33.9957	50	21825.5
312.703	97.7709	320.313	94.1769	312.119	94.8717	314.821	102.171	311.506	94.016			929.58	18505.3	929.58	11436	929.58	11414.9	929.58	10781.2											79	31.5642	50	-16119.8	50	-7311.12	50	20470	79	-33.7797	50	21852.3
313.516	97.8514	321.127	94.309	312.935	94.9479	315.63	102.254	312.316	93.9902			929.48	18509.9	929.48	11370.2	929.48	11402.2	929.48	10767.3											79	31.8306	50	-16079	50	-7285.48	50	20490.6	79	-34.0064	50	21879.2
314.335	97.908	321.939	94.4271	313.75	95.0339	316.447	102.35	313.126	93.9686			929.38	18422.1	929.38	11374.9	929.38	11399.3	929.38	10754											79	30.9831	50	-16040.3	50	-7263.35	50	20507.8	79	-34.0949	50	21904.2
315.151	97.9566	322.752	94.558	314.564	95.115	317.265	102.473	313.946	93.9722			929.28	18419.9	929.28	11307.2	929.28	11406.5	929.28	10757.3											80	30.949	50	-16003.3	50	-7238.3	50	20527.9	80	-34.1606	50	21930.3
315.971	98.0022	323.561	94.704	315.378	95.1964	318.091	102.623	314.754	93.9924			929.18	18467.3	929.18	11230.3	929.18	11421.4	929.18	10756.3											80	30.2928	50	-15967.5	50	-7212.99	50	20544.8	80	-33.2232	50	21950.8
316.782	98.0396	324.375	94.8343	316.193	95.2803	318.913	102.786	315.571	94.0192			929.08	18447.2	929.08	11267.3	929.08	11439.8	929.08	10758.5											80	31.026	50	-15937.2	50	-7195.53	50	20561.2	80	-34.3149	50	21974.2
317.594	98.0058	325.181	94.9795	317.009	95.3562	319.727	102.921	316.378	94.0726			928.98	18449.8	928.98	11370.6	928.98	11456.1	928.98	10761											80	34.7651	50	-15901.7	50	-7173.93	50	20576.8	80	-33.9876	50	21992.3
318.407	97.9877	326.001	95.1654	317.819	95.4246	320.549	103.026	317.199	94.1211			928.88	18452.7	928.88	11387.3	928.88	11465.5	928.88	10762											80	32.1204	50	-15871.7	50	-7157.59	50	20590.8	80	-34.3389	50	22013.1
319.214	98.0146	326.816	95.3713	318.63	95.4917	321.363	103.11	318.013	94.1946			928.78	18327.4	928.78	11358.6	928.78	11464.8	928.78	10766.7											80	36.3099	50	-15842.7	50	-7136.1	50	20604.3	80	-29.9951	50	22029.3
320.03	98.0249	327.629	95.56	319.447	95.5977	322.177	103.187	318.826	94.2524			928.68	18316.4	928.68	11387.3	928.68	11453.4	928.68	10755.5											80	31.0511	50	-15815.9	50	-7122.69	50	20615.4	80	-34.7815	50	22045.7
320.841	98.0711	328.451	95.7523	320.261	95.7208	322.991	103.252	319.639	94.3123			928.58	18206.8	928.58	11470.3	928.58	11433.6	928.58	10741.3											80	31.1154	50	-15793.4	50	-7106.8	50	20628.3	80	-33.7543	50	22061.6
321.651	98.1512	329.287	96.1044	321.072	95.847	323.808	103.33	320.447	94.3311			928.48	18139.8	928.48	11478.7	928.48	11409.9	928.48	10730.8											80	33.6778	50	-15765.7	50	-7093.99	50	20639.6	81	-34.9291	50	22076.7
322.469	98.2183	330.112	96.4296	321.89	96.0099	324.622	103.441	321.257	94.3778			928.38	18158.1	928.38	11474.2	928.38	11387.6	928.38	10730.9											80	31.305	50	-15743.7	50	-7078.77	50	20649.4	81	-35.0739	50	22090
323.283	98.2752	330.94	96.6172	322.712	96.203	325.445	103.56	322.063	94.4436			928.28	18183.2	928.28	11499.7	928.28	11371.4	928.28	10731.5											80	30.4144	50	-15721.9	50	-7065.73	50	20658	81	-34.7588	50	22101.8
324.102	98.3276	331.767	96.8287	323.53	96.3656	326.261	103.659	322.878	94.4977			928.18	18161.5	928.18	11603.5	928.18	11364.2	928.18	10731.3											80	30.9044	50	-15703.3	50	-7054.72	50	20666.4	81	-35.1745	50	22113.3
324.915	98.3499	332.591	97.0427	324.356	96.5336	327.076	103.758	323.684	94.5631			928.08	18121.3	928.08	11707.5	928.08	11366.3	928.08	10732.5											80	36.6587	50	-15684.8	50	-7043.94	50	20674	81	-35.55	50	22124.4
325.564	98.3725	333.416	97.2598	325.178	96.707	327.898	103.879	324.491	94.6553			927.98	18080.8	927.98	11786.3	927.98	11375.6	927.98	10725.3											81	30.638	50	-15668.5	50	-7034.32	50	20680.5	81	-35.3341	50	22133.4
326.388	98.4519	334.236	97.4672	325.999	96.8804	328.711	103.991	325.311	94.7917			927.88	18140.6	927.88	11795.3	927.88	11388.5	927.88	10720											81	31.4659	50	-15654.6	50	-7026.83	50	20686.3	81	-33.9916	50	22140.8
327.199	98.501	335.054	97.6702	326.821	97.0377	329.528	104.088	326.121	94.9237			927.78	18140.1	927.78	11767.3	927.78	11400.9	927.78	10721.8											81	30.6004	50	-15639.9	50	-7018.04	50	20691.3	81	-30.6952	50	22147.9
328.016	98.5403	335.88	97.8669	327.64	97.1704	330.343	104.17	326.936	95.0074			927.68	18144.8	927.68	11683.6	927.68	11409.9	927.68	10715.7											81	30.663	50	-15626.7	50	-7007.21	50	20695.8	81	-35.0886	50	22154.5
328.832	98.605	336.7	98.0813	328.461	97.3054	331.148	104.267	327.743	95.0929			927.58	18123.4	927.58	11691.5	927.58	11414	927.58	10721.1											81	31.5357	50	-15614.9	50	-7005.62	50	20699.3	81	-35.2429	50	22158.7
329.646	98.6365	337.52	98.3012	329.273	97.4187	331.964	104.377	328.562	95.2191			927.48	18200.8	927.48	11809.2	927.48	11414	927.48	10736.7											81	31.9487	50	-15605.6	50	-7000.44	50	20701.8	81	-35.4225	50	22163
330.459	98.6574	338.34	98.508	330.095	97.5603	332.779	104.489	329.373	95.3727			927.38	18234.4	927.38	11753.8	927.38	11411.7	927.38	10750.3											81	30.6576	50	-15597	50	-6996.01	50	20704.3	81	-35.4091	50	22165.8
331.279	98.6899	339.156	98.7088	330.909	97.7448	333.593	104.626	330.185	95.4956			927.28	18199	927.28	11686.2	927.28	11409.6	927.28	10747											81	30.8508	50	-15590	50	-6992.99	50	20704.9	81	-35.3797	50	22168.4
332.089	98.7255	339.973	98.9578	331.723	97.8957	334.404	104.776	330.995	95.6193			927.18	18142.6	927.18	11732.6	927.18	11409.4	927.18	10739.3											81	31.321	50	-15583.6	50	-6990.01	50	20705.2	81	-33.2553	50	22169.3
332.904	98.7376	340.79	99.2094	332.545	98.0454	335.231	104.954	331.805	95.7342			927.08	18152.2	927.08	11762.4	927.08	11411.4	927.08	10732.7											82	30.672	50	-15578	50	-6988.89	50	20705.1	81	-35.0417	50	22169.1
333.72	98.7508	341.599	99.4041	333.355	98.2056	336.05	105.136	332.616	95.8696			926.98	18259	926.98	11815.2	926.98	11414	926.98	10727.2											82	35.8826	50	-15574.9	50	-6987.94	50	20704.6	81	-30.6845	50	22168.9
334.533	98.803	342.411	99.6023	334.176	98.4016	336.873	105.29	333.427	96.0437			926.88	18369.7	926.88	11809.9	926.88	11414.9	926.88	10726.6											82	31.1976	50	-15572.4	50	-6988.12	50	20702.9	81	-35.4225	50	22166.9
335.35	98.8625	343.226	99.8465	334.994	98.6078	337.691	105.443	334.249	96.2335			926.78	18351.6	926.78	11758.9	926.78	11411.5	926.78	10726.2											82	31.5983	50	-15571.3	50	-6988.67	50	20700.5	82	-35.5165	50	22163.9
336.168	98.8978	344.042	100.12	335.817	98.7906	338.506	105.605	335.067	96.4193			926.68	18370.9	926.68	11830.3	926.68	11402	926.68	10714											82	34.2303	50	-15571	50	-6990.44	50	20697.4	82	-35.3006	50	22161.2
336.978	98.9161	344.858	100.367	336.63	98.9863	339.327	105.749	335.887	96.658			926.58	18440.8	926.58	11876.3	926.58	11386.8	926.58	10712.1											82	31.3639	50	-15572.1	50	-6992.19	50	20694.1	82	-32.7042	50	22156.1
337.79	98.9202	345.673	100.585	337.449	99.1889	340.129	105.88	336.712	96.9159			926.48	18480	926.48	11902.8	926.48	11368.1	926.48	10708.1											82	36.0275	50	-15575.2	50	-6995.73	50	20690.2	82	-34.9251	50	22151.2
338.609	98.9397	346.483	100.817	338.27	99.3937	340.945	106.029	337.541	97.186			926.38	18518.8	926.38	11848.9	926.38	11349.8	926.38	10697.8											82	30.5664	50	-15577.3	50	-6999.38	50	20684.7	82	-35.8397	50	22145.8
339.42	98.9933	347.293	101.054	339.085	99.5943	341.759	106.202	338.368	97.4114			926.28	18568.9	926.28	11794.2	926.28	11336	926.28	10685.5											83	30.7506	50	-15582.4	50	-7004.12	50	20679.1	82	-36.1643	50	22138.2
340.23	99.0271	348.105	101.298	339.902	99.7984	342.575	106.427	339.187	97.6176			926.18	18601.2	926.18	11726.8	926.18	11330.1	926.18	10693											83	30.933	50	-15588.6	50	-7008.91	50	20673	82	-32.1624	50	22130.9
341.052	99.0897	348.915	101.539	340.717	100.008	343.395	106.66	340.011	97.8302			926.08	18629	926.08	11753.6	926.08	11333.4	926.08	10697.4											83	30.6415	50	-15594.4	50	-7013.98	50	20665.8	82	-32.3663	50	22122.4
341.853	99.1317	349.73	101.769	341.395	100.16	344.215	106.862	340.822	98.0096			925.98	18589.8	925.98	11776.3	925.98	11345	925.98	10698.3											83	30.452	50	-15601.7	50	-7022.38	50	20658.3	82	-32.4159	50	22113.7
342.669	99.1468	350.545	102.024	342.178	100.346	345.036	107.092	341.64	98.1602			925.88	18569.6	925.88	11695.1	925.88	11361.5	925.88	10706.8											83	30.7846	50	-15611.1	50	-7030.15	50	20650.4	82	-31.5052	50	22102.5
343.484	99.1608	351.363	102.289	342.997	100.562	345.854	107.294	342.454	98.3731			925.78	18638.3	925.78	11639.9	925.78	11378.8	925.78	10699.7											83	36.4905	50	-15620.6	50	-7037.97	50	20641.9	82	-29.3769	50	22090.3
344.288	99.1516	352.182	102.561	343.81	100.778	346.675	107.482	343.279	98.5978			925.68	18665.6	925.68	11582.4	925.68	11392.9	925.68	10699.7											83	32.5799	50	-15631.3	50	-7046.91	50	20632.5	82	-32.7511	50	22080
345.088	99.1333	352.994	102.766	344.63	101.001	347.493	107.708	344.09	98.7905			925.58	18681.3	925.58	11526.7	925.58	11401.7	925.58	10716.9											83	31.3998	50	-15643.6	50	-7056.49	50	20622.8	82	-32.9469	50	22067.2
345.901	99.1257	353.803	102.949	345.447	101.242	348.308	107.9	344.904	98.979			925.48	18682.6	925.48	11445.5	925.48	11405.3	925.48	10731.2											83	30.9062	50	-15655.6	50	-7066.95	50	20613.2	82	-33.1709	50	22054
346.706	99.1141	354.62	103.146	346.261	101.444	349.126	108.09	345.721	99.1836			925.38	18631.4	925.38	11300.6	925.38	11406	925.38	10741.4											83	34.0497	50	-15668	50	-7077.82	50	20601	83	-33.3305	50	22040.3
347.504	99.1137	355.424	103.294	347.079	101.645	349.943	108.308	346.554	99.4856			925.28	18601	925.28	11236.5	925.28	11407.5	925.28	10751.6											83	30.1534	50	-15683.8	50	-7088.66	50	20591.1	83	-32.2562	50	22023.5
348.314	99.1301	356.243	103.486	347.889	101.836	350.765	108.532	347.386	99.8299			925.18	18602.2	925.18	11177.7	925.18	11413.4	925.18	10764.3											83	30.7131	50	-15700	50	-7099.96	50	20577.3	83	-33.9876	50	22009.8
349.11	99.1287	357.054	103.655	348.704	102.003	351.587	108.759	348.21	100.107			925.08	18617	925.08	11189.3	925.08	11426	925.08	10768.5											84	30.5129	50	-15714.6	50	-7111.09	50	20565.2	83	-32.8584	50	21993.2
349.914	99.1461	357.853	103.772	349.517	102.185	352.423	109.044	349.032	100.326																					84	30.8025	50	-15733.9	50	-7127.59	50	20551.9	83	-29.1744	50	21974.4
350.722	99.2081	358.657	103.905	350.345	102.466	353.267	109.449	349.844	100.497																					84	30.1426	50	-15752.2	50	-7139.98	50	20538.1	83	-31.0908	50	21957.3
351.525	99.242	359.46	104.038	351.18	102.867	354.111	109.818	350.655	100.664																					84	30.0461	50	-15771.9	50	-7153	50	20524.4	83	-34.5871	50	21938.6
352.325	99.2536	360.264	104.203	352.007	103.17	354.947	110.08	351.469	100.851																					84	30.1266	50	-15789.6	50	-7170.58	50	20509.4	83	-34.4557	50	21923.6
353.13	99.3054	361.07	104.374	352.836	103.406	355.779	110.292	352.277	101.032																					84	30.3108	50	-15812.8	50	-7184.57	50	20495	83	-34.5133	50	21902.3
353.939	99.3702	361.875	104.519	353.657	103.599	356.609	110.465	353.09	101.232																					84	33.0072	50	-15834.4	50	-7202.43	50	20479.2	83	-34.7561	50	21880
354.747	99.4481	362.681	104.656	354.48	103.754	357.432	110.582	353.898	101.459																					84	29.9817	50	-15856.5	50	-7219.19	50	20463.2	83	-34.8218	50	21859.1
355.558	99.5479	363.492	104.798	355.302	103.924	358.255	110.67	354.715	101.7																					84	29.7029	50	-15877.4	50	-7236.56	50	20446.5	83	-31.4797	50	21837.2
356.362	99.6103	364.296	104.928	356.112	104.026	359.065	110.753	355.525	101.954																					84	31.0456	50	-15904.2	50	-7254.01	50	20429.9	84	-34.5951	50	21817.3
357.172	99.6503	365.1	105.037	356.932	104.131	359.884	110.875	356.334	102.171																					84	36.918	50	-15928.9	50	-7272.42	50	20412.6	84	-32.5513	50	21794.6
357.982	99.705	365.893	105.089	357.751	104.282	360.703	111.027	357.147	102.409																					84	33.4293	50	-15954.6	50	-7286.59	50	20394.6	84	-34.1176	50	21769.4
358.779	99.7323	366.695	105.096	358.561	104.425	361.518	111.167	357.965	102.661																					84	30.0693	50	-15980.7	50	-7310.38	50	20376.3	84	-35.3314	50	21745.1
359.584	99.7544	367.493	105.184	359.38	104.579	362.328	111.258	358.775	102.927																					84	30.1176	50	-16008.5	50	-7330.29	50	20359.7	84	-35.3878	50	21723
360.389	99.8144	368.292	105.256	360.191	104.744	363.128	111.255	359.579	103.188																					84	30.005	50	-16035.1	50	-7350.25	50	20339	84	-35.723	50	21697.7
361.196	99.8981	369.093	105.297	360.997	104.878	363.935	111.302	360.38	103.385																					84	31.2674	50	-16064.1	50	-7370.84	50	20319.7	84	-35.9215	50	21671.7
362.004	99.9659	369.883	105.373	361.794	104.91	364.741	111.415	361.18	103.596																					84	29.8672	50	-16090.2	50	-7392.42	50	20299.5	84	-35.1785	50	21646.1
362.81	100.015	370.688	105.414	362.601	104.919	365.556	111.552	361.983	103.874																					84	30.182	50	-16123.3	50	-7411.09	50	20281.7	84	-36.4619	50	21618.8
363.614	100.066	371.482	105.449	363.409	105.043	366.36	111.687	362.792	104.137																					85	33.0555	50	-16153.8	50	-7436.06	50	20258.7	84	-36.9957	50	21591.7
364.422	100.12	372.284	105.522	364.214	105.21	367.172	111.793	363.596	104.417																					85	31.6411	50	-16184.9	50	-7459.08	50	20238.2	85	-37.0923	50	21564.3
365.233	100.203	373.09	105.604	365.024	105.358	367.976	111.875	364.397	104.687																					85	29.6169	50	-16216.7	50	-7478.13	50	20215.8	85	-37.2653	50	21532.1
366.038	100.281	373.893	105.631	365.829	105.484	368.776	111.935	365.202	104.941																					85	33.9943	50	-16249.2	50	-7502.77	50	20194.5	85	-37.0547	50	21506.4
366.847	100.309	374.698	105.689	366.64	105.594	369.586	112.03	366.015	105.231																					85	29.4453	50	-16278.8	50	-7526.79	50	20172.3	85	-36.9944	50	21477.2
367.655	100.321	375.496	105.668	367.449	105.705	370.387	112.128	366.825	105.506																					85	29.8208	50	-16316.1	50	-7552.16	50	20149.8	85	-37.96	50	21447.1
368.456	100.36	376.296	105.624	368.265	105.848	371.193	112.187	367.631	105.817																					85	30.1462	50	-16350.6	50	-7575.84	50	20127.2	85	-37.9385	50	21417.3
369.261	100.393	377.096	105.603	369.071	105.974	371.999	112.243	368.442	106.11																					85	31.1583	50	-16386	50	-7600.87	50	20104	85	-38.5836	50	21386.4
370.06	100.431	377.893	105.56	369.872	106.034	372.818	112.427	369.245	106.393																					85	31.7825	50	-16421.7	50	-7626.38	50	20080.3	85	-38.8491	50	21354.8
370.858	100.449	378.692	105.533	370.676	106.086	373.642	112.667	370.052	106.682																					85	29.9871	50	-16457.2	50	-7654.82	50	20056.7	85	-38.4105	50	21320
371.657	100.474	379.488	105.476	371.481	106.122	374.464	112.827	370.866	107																					85	30.0264	50	-16494.7	50	-7681.24	50	20032.5	85	-38.7969	50	21290.8
372.462	100.532	380.285	105.405	372.283	106.169	375.275	112.885	371.686	107.35																					85	30.2803	50	-16527.6	50	-7707.58	50	20007.6	85	-38.8934	50	21258.6
373.261	100.58	381.065	105.225	373.092	106.23	376.092	112.897	372.493	107.642																					85	30.1785	50	-16569.2	50	-7733.85	50	19983.1	85	-39.2381	50	21226
374.069	100.663	381.847	105.044	373.893	106.277	376.909	112.944	373.297	107.889																					85	30.7828	50	-16607.4	50	-7759.77	50	19960.6	86	-39.5948	50	21191.9
374.886	100.805	382.65	105.017	374.694	106.309	377.724	112.978	374.114	108.177																					86	30.0675	50	-16646.6	50	-7785.59	50	19932.5	86	-37.5389	50	21155.5
375.689	100.917	383.439	104.946	375.501	106.356	378.534	112.968	374.934	108.551																					86	30.4752	50	-16685.6	50	-7817.06	50	19906.9	86	-36.3708	50	21124.8
376.503	101.036	384.232	104.876	376.305	106.378	379.337	112.942	375.736	108.822																					86	30.1517	50	-16725.7	50	-7845.55	50	19880.7	86	-39.56	50	21090.2
377.312	101.119	385.027	104.788	377.105	106.352	380.145	112.889	376.542	109.007																					86	31.2263	50	-16765.5	50	-7870.45	50	19857.4	86	-40.1151	50	21055.1
378.114	101.104	385.815	104.673	377.916	106.352	380.95	112.842	377.353	109.254																					86	30.309	50	-16802.4	50	-7902.73	50	19828.2	86	-40.1715	50	21016.2
378.917	101.132	386.614	104.592	378.713	106.354	381.752	112.804	378.159	109.505																					86	30.089	50	-16847.6	50	-7930.81	50	19801.6	86	-40.3874	50	20980.4
379.72	101.186	387.412	104.497	379.516	106.323	382.558	112.756	378.966	109.775																					86	34.2036	50	-16889.9	50	-7961.47	50	19774.3	86	-40.3378	50	20947.7
380.519	101.212	388.199	104.409	380.317	106.299	383.365	112.728	379.767	109.971																					86	34.3162	50	-16933	50	-7991.83	50	19747.1	86	-40.7079	50	20911.4
381.319	101.233	389.003	104.341	381.113	106.236	384.171	112.723	380.569	110.197																					87	30.9115	50	-16971.2	50	-8018.1	50	19722.1	86	-39.3829	50	20870.2
382.122	101.288	389.793	104.246	381.905	106.128	384.97	112.657	381.366	110.421																					87	31.0099	50	-17018	50	-8051.84	50	19691.1	86	-40.5456	50	20833.7
382.934	101.411	390.591	104.119	382.714	106.065	385.766	112.536	382.173	110.611																					87	30.4537	50	-17057	50	-8082.87	50	19663.3	86	-41.3396	50	20799.9
383.741	101.558	391.387	104.009	383.512	106.051	386.563	112.422	382.979	110.795																					87	30.8829	50	-17105.5	50	-8110.68	50	19634.8	86	-41.6601	50	20757.8
384.551	101.65	392.182	103.906	384.303	105.987	387.357	112.324	383.778	111.032																					87	30.2124	50	-17150.1	50	-8143.22	50	19609.1	86	-41.6144	50	20720
385.353	101.718	392.976	103.763	385.099	105.874	388.156	112.263	384.586	111.26																					87	30.6165	50	-17190.9	50	-8176.58	50	19577.2	86	-41.7741	50	20684.8
386.155	101.736	393.765	103.605	385.896	105.788	388.954	112.222	385.398	111.446																					87	30.8686	50	-17240.1	50	-8204.93	50	19548.1	86	-42.0316	50	20642.5
386.962	101.76	394.555	103.454	386.693	105.732	389.753	112.187	386.212	111.688																					87	32.1579	50	-17281	50	-8240.36	50	19518.6	87	-41.6641	50	20607.5
387.759	101.809	395.347	103.29	387.485	105.62	390.547	112.154	387.008	111.854																					88	30.6004	50	-17331.2	50	-8269.68	50	19489	87	-42.2099	50	20567.7
388.559	101.822	396.146	103.197	388.279	105.496	391.346	112.105	387.804	111.893																					88	34.5969	50	-17378.4	50	-8303.37	50	19462.1	87	-42.3843	50	20528
389.361	101.833	396.939	103.117	389.075	105.431	392.143	112.044	388.597	111.945																					88	31.0565	50	-17420.6	50	-8337.99	50	19429.4	87	-42.6767	50	20488.5
390.151	101.888	397.735	103.002	389.873	105.384	392.943	112.015	389.387	112.007																					88	30.7793	50	-17472.5	50	-8371.04	50	19399.1	87	-42.8362	50	20444.1
390.944	101.875	398.526	102.874	390.669	105.342	393.739	111.986	390.187	112.079																					88	31.2549	50	-17519.8	50	-8404.06	50	19369.3	87	-43.2291	50	20403.3
391.741	101.914	399.308	102.707	391.463	105.263	394.539	111.928	390.989	112.174																					88	30.4144	50	-17563.4	50	-8438.03	50	19338.8	87	-43.425	50	20367
392.542	102.024	400.096	102.546	392.258	105.168	395.34	111.905	391.779	112.241																					88	30.5951	50	-17615.9	50	-8472.06	50	19310.7	87	-39.4365	50	20326
393.361	102.26	400.887	102.416	393.052	105.085	396.141	111.908	392.577	112.318																					88	30.275	50	-17664.9	50	-8505.59	50	19276.5	87	-43.3083	50	20284.6
394.17	102.496	401.674	102.31	393.844	104.991	396.936	111.855	393.377	112.387																					88	29.9424	50	-17707.7	50	-8539.95	50	19245.7	87	-39.3426	50	20239
394.973	102.6	402.469	102.22	394.64	104.926	397.73	111.759	394.175	112.389																					89	30.6255	50	-17762.6	50	-8574.34	50	19214.4	87	-43.5108	50	20197.5
395.791	102.747	403.264	102.168	395.44	104.895	398.525	111.7	394.974	112.455																					89	35.7252	50	-17811.9	50	-8608.93	50	19182.5	88	-43.8984	50	20159.5
396.593	102.84	404.059	102.096	396.233	104.866	399.312	111.667	395.784	112.521																					89	29.7582	50	-17862.2	50	-8643.53	50	19151.3	88	-42.6203	50	20117.7
397.403	102.931	404.847	101.994	397.032	104.821	400.107	111.63	396.588	112.554																					89	29.5848	50	-17911.9	50	-8675.12	50	19119.8	88	-40.6636	50	20071
398.214	103.044	405.635	101.902	397.823	104.735	400.903	111.602	397.393	112.57																					89	33.8959	50	-17962.3	50	-8711.37	50	19087.7	88	-44.298	50	20032.3
399.006	103.049	406.432	101.821	398.613	104.627	401.699	111.623	398.184	112.447																					89	29.6992	50	-18012.8	50	-8747.36	50	19058.5	88	-43.6087	50	19989.6
399.809	103.052	407.222	101.753	399.398	104.506	402.5	111.649	398.971	112.251																					89	32.8302	50	-18059.1	50	-8778.07	50	19023.1	88	-44.3208	50	19947
400.606	103.123	408.005	101.666	400.189	104.39	403.299	111.636	399.76	112.131																					89	29.0268	50	-18115.7	50	-8820.12	50	18990.6	88	-44.9417	50	19903.7
401.403	103.175	408.803	101.633	400.976	104.332	404.091	111.617	400.552	112.007																					89	32.8963	50	-18165.9	50	-8855.79	50	18961.6	88	-44.4429	50	19856.2
402.202	103.229	409.594	101.633	401.766	104.288	404.892	111.633	401.347	111.878																					89	28.9805	50	-18218	50	-8891.28	50	18929.2	88	-44.6789	50	19816.7
402.994	103.274	410.388	101.611	402.561	104.253	405.689	111.639	402.138	111.723																					89	30.1122	50	-18270	50	-8920.14	50	18893.1	89	-44.5743	50	19773
403.794	103.314	411.183	101.657	403.351	104.203	406.493	111.649	402.925	111.551																					89	30.1481	50	-18322.6	50	-8964.33	50	18860	89	-44.7835	50	19729.4
404.592	103.436	411.977	101.685	404.15	104.205	407.294	111.684	403.712	111.384																					89	29.3417	50	-18374.6	50	-9000.97	50	18830.3	89	-44.9016	50	19680.4
405.396	103.547	412.771	101.691	404.945	104.188	408.084	111.649	404.501	111.206																					90	28.2759	50	-18427.5	50	-9037.19	50	18793.7	89	-45.2677	50	19636.1
406.186	103.628	413.558	101.73	405.747	104.219	408.893	111.658	405.29	111.018																					90	28.7247	50	-18474.7	50	-9073.34	50	18760.2	89	-45.4044	50	19591.5
406.984	103.686	414.351	101.765	406.542	104.223	409.688	111.708	406.089	110.873																					90	31.7251	50	-18533.7	50	-9106.36	50	18726.9	89	-43.9412	50	19551.3
407.78	103.738	415.141	101.846	407.342	104.198	410.486	111.741	406.881	110.71																					90	29.3916	50	-18586.5	50	-9148.06	50	18696.4	89	-45.6512	50	19510.8
408.573	103.817	415.937	101.943	408.141	104.163	411.287	111.773	407.673	110.513																					90	29.7189	50	-18640	50	-9184.12	50	18659.6	89	-45.4783	50	19461.9
409.364	103.895	416.722	101.988	408.924	104.124	412.084	111.776	408.473	110.37																					90	29.5884	50	-18694.3	50	-9217.97	50	18625.9	89	-45.8228	50	19416.5
410.158	103.959	417.511	102.026	409.719	104.063	412.879	111.793	409.256	110.128																					90	28.8105	50	-18747.8	50	-9260.02	50	18591.6	89	-46.0321	50	19371.7
410.945	104.042	418.317	102.162	410.51	104.023	413.68	111.849	410.049	109.923																					90	28.9392	50	-18796.2	50	-9297.67	50	18558	89	-46.0106	50	19325.3
411.737	104.111	419.11	102.339	411.304	104.034	414.481	111.943	410.827	109.691																					90	31.7592	50	-18856	50	-9335.57	50	18526.7	90	-46.185	50	19280.3
412.528	104.201	419.906	102.483	412.095	104.067	415.278	112.023	411.613	109.384																					90	28.9821	50	-18910.4	50	-9373.53	50	18488.9	90	-46.4398	50	19230.4
413.305	104.232	420.699	102.615	412.893	104.118	416.067	112	412.4	109.175																					90	32.8571	50	-18965.6	50	-9409.88	50	18454.7	90	-46.5229	50	19189.1
414.101	104.271	421.492	102.745	413.685	104.169	416.855	111.972	413.192	109.01																					90	32.1454	50	-19020.8	50	-9445.37	50	18423.9	90	-46.7066	50	19143.5
414.887	104.385	422.29	102.934	414.482	104.189	417.647	112.016	413.992	108.921																					90	28.7175	50	-19074.8	50	-9487.37	50	18385.7	90	-46.02	50	19098
415.675	104.46	423.091	103.125	415.282	104.247	418.439	112.056	414.782	108.782																					90	29.642	50	-19130.1	50	-9524.27	50	18350.7	90	-46.6355	50	19047.4
416.467	104.559	423.884	103.261	416.08	104.316	419.231	112.15	415.574	108.575																					90	30.1587	50	-19185.7	50	-9559.21	50	18319.5	90	-47.1465	50	19005.8
417.254	104.714	424.675	103.384	416.883	104.377	420.024	112.27	416.367	108.427																					90	33.9174	50	-19241.3	50	-9602.61	50	18281.7	90	-46.5725	50	18959.5
418.055	104.862	425.467	103.509	417.674	104.408	420.815	112.366	417.16	108.274																					90	29.1593	50	-19295.9	50	-9641.14	50	18246.3	90	-46.5336	50	18913.2
418.845	104.993	426.259	103.654	418.465	104.452	421.601	112.427	417.956	108.136																					90	30.0907	50	-19346.6	50	-9679.93	50	18211.4	90	-46.9829	50	18862.3
419.642	105.17	427.051	103.789	419.259	104.506	422.391	112.488	418.758	108.061																					90	29.0966	50	-19408.4	50	-9714.75	50	18176.6	90	-44.3423	50	18815.6
420.429	105.266	427.842	103.928	420.052	104.583	423.184	112.634	419.55	107.957																					91	30.9312	50	-19463.9	50	-9755.75	50	18141.4	90	-47.9311	50	18769.4
421.225	105.365	428.635	104.097	420.844	104.685	423.986	112.825	420.339	107.768																					91	29.422	50	-19514.8	50	-9796.25	50	18106.6	90	-47.5315	50	18723.1
422.016	105.482	429.43	104.255	421.634	104.755	424.785	112.981	421.128	107.627																					91	29.6939	50	-19576.1	50	-9835.07	50	18075	90	-47.7608	50	18676.6
422.807	105.559	430.226	104.427	422.427	104.797	425.572	113.081	421.913	107.473																					91	35.1673	50	-19632.8	50	-9873.87	50	18036	90	-47.8426	50	18633.9
423.6	105.684	431.014	104.57	423.217	104.895	426.365	113.167	422.702	107.304																					91	33.2219	50	-19689.3	50	-9909.32	50	18000.5	90	-48.2851	50	18587.3
424.395	105.807	431.799	104.682	424.015	105.035	427.162	113.29	423.493	107.18																					91	33.3935	50	-19746.5	50	-9952.3	50	17968.8	91	-48.3186	50	18539.8
425.192	105.948	432.586	104.836	424.815	105.223	427.953	113.403	424.276	107.069																					91	29.2468	50	-19802.4	50	-10035.1	50	17929.4	91	-48.6499	50	18488.5
425.983	106.041	433.373	104.975	425.61	105.387	428.737	113.497	425.064	106.966																					91	29.0841	50	-19859.3	50	-10074.4	50	17894.5	91	-48.7653	50	18441.8
426.782	106.191	434.167	105.122	426.415	105.522	429.528	113.611	425.855	106.896																					91	29.5455	50	-19915.7	50	-10110.2	50	17862.4	91	-44.2255	50	18399
427.571	106.278	434.959	105.291	427.228	105.786	430.323	113.788	426.649	106.88																					91	29.3719	50	-19973.2	50	-10153.7	50	17822.8	91	-45.7491	50	18346.9
428.36	106.329	435.749	105.469	428.029	105.957	431.128	113.999	427.45	106.889																					91	30.1534	50	-20030.2	50	-10189.3	50	17787.4	91	-48.4139	50	18304.4
429.154	106.455	436.54	105.593	428.823	106.043	431.928	114.199	428.237	106.853																					91	31.3712	50	-20086.7	50	-10232.6	50	17754.8	91	-45.1938	50	18257.2
429.944	106.559	437.331	105.769	429.624	106.133	432.725	114.372	429.021	106.7																					92	31.7913	50	-20139	50	-10272.3	50	17715.4	91	-49.354	50	18210.1
430.73	106.623	438.122	105.938	430.421	106.261	433.519	114.517	429.813	106.616																					92	29.9496	50	-20202.3	50	-10311.9	50	17680	91	-49.4921	50	18158.1
431.521	106.751	438.908	106.062	431.213	106.363	434.315	114.641	430.604	106.609																					92	31.7127	50	-20259.9	50	-10351.3	50	17644	91	-49.928	50	18110.5
432.311	106.838	439.697	106.21	432.01	106.482	435.117	114.778	431.395	106.604																					92	29.7458	50	-20317.6	50	-10392	50	17608	91	-48.4058	50	18068.4
433.09	106.848	440.483	106.369	432.809	106.627	435.909	114.912	432.187	106.574																					92	30.0943	50	-20375.4	50	-10431.7	50	17572.1	91	-50.1814	50	18020.8
433.886	106.967	441.271	106.518	433.608	106.805	436.711	115.072	432.974	106.528																					92	29.9763	50	-20427.6	50	-10471.6	50	17536.3	91	-50.168	50	17973.1
434.678	107.13	442.065	106.729	434.405	106.938	437.506	115.25	433.764	106.524																					92	30.2429	50	-20491	50	-10507.5	50	17503.3	92	-47.9646	50	17925.4
435.461	107.247	442.854	106.925	435.193	107.032	438.299	115.347	434.55	106.501																					92	30.1892	50	-20548.6	50	-10552	50	17464	92	-50.573	50	17878.5
436.258	107.372	443.643	107.089	435.979	107.106	439.091	115.445	435.344	106.493																					92	29.8852	50	-20605.7	50	-10592	50	17428.2	92	-50.2459	50	17825.9
437.049	107.528	444.429	107.263	436.772	107.211	439.879	115.563	436.132	106.521																					93	31.9058	50	-20663.7	50	-10632	50	17392.2	92	-51.2973	50	17783.2
437.839	107.617	445.219	107.415	437.556	107.305	440.671	115.694	436.914	106.456																					93	29.4631	50	-20721.5	50	-10667.9	50	17356.3	92	-51.6312	50	17740.4
438.622	107.633	446.008	107.547	438.348	107.42	441.462	115.809	437.696	106.423																					93	29.93	50	-20779.8	50	-10712.1	50	17320	92	-51.5574	50	17687.9
439.41	107.71	446.786	107.687	439.145	107.623	442.248	115.944	438.486	106.48																					93	30.2052	50	-20837.5	50	-10748.2	50	17288	92	-51.6419	50	17635.7
440.199	107.848	447.581	107.865	439.938	107.848	443.035	116.041	439.275	106.558																					93	29.7261	50	-20895.6	50	-10792.6	50	17247.7	92	-50.793	50	17593.3
440.995	108.027	448.362	108.034	440.735	108.035	443.827	116.175	440.06	106.577																					93	29.819	50	-20948	50	-10833	50	17212.3	92	-43.5021	50	17545.4
441.781	108.144	449.15	108.176	441.52	108.103	444.619	116.349	440.846	106.588																					93	29.6259	50	-21006.6	50	-10873	50	17175.7	93	-40.783	50	17493
442.563	108.169	449.945	108.385	442.303	108.18	445.418	116.546	441.632	106.637																					93	29.8298	50	-21070.1	50	-10913.6	50	17143.4	93	-44.1816	50	17450.6
443.355	108.282	450.723	108.527	443.089	108.319	446.209	116.725	442.418	106.67																					93	30.114	50	-21128.7	50	-10953.7	50	17103.7	93	-44.6856	50	17402.5
444.145	108.409	451.501	108.601	443.879	108.416	447.003	116.889	443.21	106.745																					93	30.2464	50	-21186.9	50	-10990.2	50	17071.1	93	-44.8465	50	17355.6
444.942	108.572	452.29	108.727	444.665	108.561	447.813	117.119	443.998	106.854																					93	30.2214	50	-21245.2	50	-11030.2	50	17031.1	93	-44.7895	50	17302.6
445.738	108.743	453.085	108.986	445.452	108.703	448.61	117.362	444.79	106.932																					93	29.8817	50	-21303.5	50	-11075	50	16994.6	93	-43.2831	50	17260.2
446.524	108.836	453.873	109.215	446.243	108.859	449.41	117.526	445.573	106.97																					93	33.3273	50	-21361.4	50	-11114.9	51	16958.8	93	-45.8345	50	17212
447.314	108.904	454.66	109.35	447.032	109.031	450.205	117.656	446.354	107.009																					94	29.3255	50	-21420.3	50	-11151.2	50	16925.9	93	-43.1042	50	17164.3
448.097	108.971	455.45	109.537	447.827	109.207	450.993	117.725	447.142	107.074																					94	33.0896	50	-21479.4	50	-11195.7	50	16886.6	93	-44.8443	50	17121.6
448.885	109.073	456.243	109.734	448.619	109.381	451.782	117.766	447.93	107.15																					94	29.3112	50	-21537.4	50	-11236	51	16850.4	94	-46.6436	50	17069.2
449.678	109.218	457.028	109.866	449.404	109.528	452.568	117.835	448.71	107.204																					94	29.1288	50	-21590.2	50	-11272.2	50	16817.4	94	-46.5519	50	17017
450.464	109.33	457.814	110.036	450.194	109.672	453.356	117.941	449.5	107.274																					94	31.4015	50	-21654.3	50	-11316.6	50	16778.2	94	-47.4315	50	16974.5
451.25	109.434	458.601	110.162	450.986	109.859	454.146	118.06	450.295	107.426																					94	35.4338	50	-21712.5	50	-11357.3	50	16741.8	94	-47.7623	50	16922.2
452.043	109.541	459.386	110.3	451.775	110.002	454.94	118.209	451.078	107.542																					94	31.5892	50	-21771.5	50	-11397.5	51	16705.9	94	-47.9959	50	16879.7
452.829	109.662	460.167	110.501	452.569	110.16	455.733	118.372	451.855	107.563																					94	30.2232	50	-21830	50	-11437.6	50	16673	94	-48.3871	50	16832.2
453.614	109.748	460.958	110.687	453.361	110.335	456.524	118.497	452.639	107.606																					94	28.9554	50	-21887.9	50	-11478.2	50	16637.3	94	-48.9951	50	16784.7
454.397	109.814	461.736	110.842	454.151	110.49	457.318	118.649	453.412	107.679																					94	34.4664	50	-21946.2	50	-11518.6	50	16597.5	94	-49.432	50	16738.1
455.183	109.895	462.51	110.921	454.943	110.641	458.117	118.823	454.188	107.738																					94	29.1896	50	-22004	50	-11558.9	50	16561.2	94	-49.5862	50	16690.3
455.972	110.005	463.297	111.075	455.73	110.773	458.904	118.94	454.977	107.871																					94	28.8177	50	-22062.8	50	-11599.2	50	16525.4	94	-46.4201	50	16642.9
456.752	110.074	464.079	111.272	456.517	110.88	459.682	118.991	455.758	108.02																					94	28.5511	50	-22114.9	50	-11639.9	50	16489.3	94	-50.1685	50	16595.5
457.543	110.16	464.864	111.422	457.31	111.039	460.463	119.009	456.543	108.181																					94	28.1935	50	-22179.7	50	-11679.9	50	16453.3	94	-50.1863	50	16543.7
458.333	110.327	465.659	111.658	458.098	111.228	461.233	119.044	457.327	108.324																					94	32.0757	50	-22237.5	50	-11720	50	16417.5	94	-48.4441	50	16501.5
459.12	110.489	466.445	111.903	458.883	111.364	462.013	119.092	458.104	108.391																					94	28.9857	50	-22296.3	50	-11761.1	50	16381.1	94	-47.8014	50	16454.6
459.911	110.634	467.232	112.116	459.668	111.457	462.797	119.234	458.892	108.522																					95	28.9231	50	-22348.8	50	-11800.4	50	16345.2	95	-50.3428	50	16402.7
460.697	110.75	468.018	112.276	460.459	111.608	463.585	119.449	459.678	108.726																					95	30.6255	50	-22412.6	50	-11840.8	50	16309.4	95	-51.5453	50	16355.6
461.485	110.882	468.81	112.414	461.246	111.794	464.371	119.629	460.477	108.945																					95	28.6639	50	-22471.3	50	-11877.1	50	16273.7	95	-51.2235	50	16313.9
462.274	111.018	469.597	112.639	462.036	111.952	465.145	119.678	461.267	109.166																					95	28.4333	50	-22529	50	-11920.7	50	16241	95	-50.3082	50	16266.6
463.064	111.125	470.385	112.812	462.818	112.084	465.929	119.75	462.049	109.313																					95	30.6076	50	-22581.5	50	-11961	50	16204.4	95	-51.7879	50	16219.5
463.845	111.19	471.168	112.969	463.591	112.214	466.712	119.942	462.839	109.437																					95	35.8094	50	-22646	50	-12001	50	16165.5	95	-52.3858	50	16168.1
464.638	111.335	471.946	113.075	464.382	112.378	467.5	120.127	463.624	109.606																					95	29.7672	50	-22704	50	-12041.2	50	16133.5	95	-52.8294	50	16126.5
465.431	111.48	472.728	113.19	465.166	112.553	468.295	120.317	464.403	109.714																					95	28.966	50	-22761.9	50	-12081.7	50	16093.9	95	-53.272	50	16074.8
466.215	111.577	473.519	113.384	465.952	112.752	469.091	120.555	465.18	109.755																					95	28.7712	50	-22820.1	50	-12117.4	50	16058.1	95	-53.5548	50	16027.7
467.006	111.661	474.296	113.557	466.747	112.941	469.875	120.747	465.964	109.865																					95	29.4668	50	-22877.6	50	-12161.6	50	16022.3	95	-52.3634	50	15981.6
467.794	111.807	475.078	113.717	467.538	113.165	470.668	120.871	466.74	110.007																					95	29.5275	50	-22930.3	50	-12201.7	50	15990	95	-53.9102	50	15939.6
468.572	111.913	475.868	113.935	468.33	113.362	471.457	121.045	467.524	110.187																					96	34.1445	50	-22993.1	50	-12241.5	50	15950.9	95	-53.947	50	15893.7
469.35	111.97	476.642	114.072	469.121	113.505	472.257	121.254	468.298	110.32																					96	28.5924	50	-23051.4	50	-12281.3	50	15915.1	95	-56.2403	50	15846.7
470.128	112.03	477.431	114.22	469.899	113.618	473.052	121.444	469.079	110.466																					96	28.3456	50	-23109.3	50	-12317.1	50	15879.4	95	-56.1263	50	15795.8
470.915	112.135	478.213	114.426	470.692	113.761	473.832	121.519	469.855	110.58																					96	30.8436	50	-23167.8	50	-12360.9	50	15843.9	95	-57.4931	50	15749.4
471.698	112.282	478.991	114.574	471.476	113.919	474.607	121.472	470.637	110.755																					96	28.5674	50	-23224.8	50	-12400.8	50	15807.8	95	-54.8266	50	15707.6
472.473	112.395	479.781	114.767	472.265	114.068	475.385	121.489	471.419	110.96																					96	28.7855	50	-23283.3	50	-12441	50	15772.8	96	-46.0902	50	15662.7
473.26	112.485	480.569	115	473.051	114.197	476.16	121.629	472.199	111.125																					96	29.4543	50	-23340.2	50	-12480.5	50	15737.3	96	-45.7942	50	15615.9
474.035	112.582	481.348	115.169	473.833	114.314	476.939	121.721	472.979	111.279																					96	29.059	50	-23397.7	50	-12519.9	50	15705.4	96	-45.4643	50	15565.6
474.817	112.653	482.131	115.315	474.618	114.442	477.718	121.804	473.757	111.441																					96	29.3398	50	-23455.6	50	-12559.6	50	15666.2	96	-45.2846	50	15519.4
475.611	112.825	482.911	115.46	475.4	114.62	478.502	121.948	474.546	111.615																					96	29.1807	50	-23513.2	50	-12599.1	50	15630.8	96	-46.3459	50	15473.8
476.395	113.027	483.698	115.609	476.182	114.746	479.28	122.088	475.336	111.814																					97	33.2058	50	-23569.9	50	-12635.1	50	15595.3	96	-43.8371	50	15432.6
477.182	113.173	484.491	115.819	476.966	114.873	480.059	122.196	476.117	112.039																					97	29.0216	50	-23628	50	-12678.1	50	15560.3	96	-46.5497	50	15386.8
477.965	113.268	485.275	116.015	477.752	115.032	480.848	122.347	476.894	112.164																					97	28.8677	50	-23679.7	50	-12718.1	50	15525	96	-46.5953	50	15341.2
478.743	113.355	486.067	116.239	478.528	115.139	481.628	122.517	477.667	112.243																					97	28.9733	50	-23741.9	50	-12757.2	50	15490	96	-46.8349	50	15295.1
479.528	113.437	486.86	116.475	479.3	115.214	482.413	122.66	478.453	112.386																					97	29.9083	50	-23798.9	50	-12792.6	50	15458.5	96	-46.877	50	15249.7
480.308	113.536	487.633	116.568	480.079	115.316	483.21	122.9	479.227	112.533																					97	29.2843	50	-23856.2	50	-12836.2	50	15419.4	97	-44.6418	50	15199.7
481.098	113.707	488.409	116.615	480.856	115.456	483.988	123.011	480.004	112.636																					97	29.0304	50	-23914.1	50	-12875.6	50	15384.8	97	-46.8153	50	15159.2
481.892	113.901	489.2	116.771	481.634	115.603	484.771	123.092	480.78	112.768																					97	29.8548	50	-23964.6	50	-12914.5	50	15349.2	97	-46.9941	50	15114
482.685	114.064	489.98	116.977	482.417	115.768	485.543	123.159	481.566	112.988																					97	29.2879	50	-24027.6	50	-12950.5	50	15314.4	97	-46.6106	50	15068.5
483.475	114.151	490.765	117.133	483.193	115.91	486.31	123.167	482.35	113.174																					97	30.3359	50	-24084.5	50	-12993.3	50	15279.3	97	-47.096	50	15023.4
484.261	114.286	491.544	117.246	483.97	116.046	487.093	123.275	483.13	113.32																					98	29.1859	50	-24135.9	50	-13032.4	50	15248	97	-47.3392	50	14973.9
485.042	114.312	492.323	117.396	484.746	116.158	487.87	123.404	483.911	113.472																					98	31.9522	50	-24198.4	50	-13070.7	50	15213.1	97	-47.3642	50	14934
485.819	114.331	493.113	117.557	485.526	116.285	488.649	123.515	484.698	113.638																					98	29.5543	50	-24254.8	50	-13110.5	50	15175.1	97	-45.4813	50	14888.8
486.583	114.292	493.898	117.733	486.307	116.47	489.413	123.589	485.486	113.833																					98	29.3846	50	-24312	50	-13149.3	50	15140.7	97	-45.9641	50	14843.9
487.357	114.269	494.686	117.915	487.084	116.614	490.185	123.649	486.264	113.944																					98	29.2843	50	-24362	50	-13188.1	50	15109.3	98	-46.1295	50	14798.8
488.132	114.34	495.465	118.062	487.858	116.76	490.962	123.776	487.05	114.057																					98	32.3046	50	-24419	50	-13227	50	15074.7	98	-47.7934	50	14754.2
488.911	114.448	496.241	118.159	488.642	116.922	491.736	123.924	487.83	114.21																					98	31.042	50	-24480.8	50	-13265.9	50	15036.1	98	-47.2489	50	14705
489.699	114.626	497.016	118.253	489.413	117.039	492.519	124.082	488.611	114.309																					98	29.8261	50	-24531.2	50	-13301	50	15001.7	98	-47.7835	50	14660.5
490.477	114.78	497.795	118.405	490.188	117.15	493.297	124.266	489.395	114.457																					98	28.9053	50	-24594	50	-13339.9	50	14966.9	98	-47.265	50	14615.5
491.25	114.845	498.569	118.51	490.97	117.328	494.079	124.427	490.176	114.606																					98	29.6939	50	-24650.1	50	-13382.4	50	14932.4	98	-47.0441	50	14571.2
492.039	114.948	499.343	118.606	491.744	117.484	494.868	124.604	490.957	114.771																					98	29.3433	50	-24706.5	50	-13421.3	50	14898.2	98	-47.9669	50	14536.1
492.816	115.088	500.134	118.784	492.525	117.619	495.644	124.714	491.745	114.885																					98	29.304	50	-24756.4	50	-13459.7	50	14864.3	98	-47.4286	50	14487.5
493.596	115.182	500.921	119.047	493.305	117.789	496.42	124.766	492.529	115.09																					98	29.3631	50	-24817.9	50	-13498.2	50	14829.8	98	-48.0643	50	14438.8
494.384	115.376	501.714	119.264	494.08	117.925	497.192	124.835	493.297	115.152																					98	29.6135	50	-24873.6	50	-13536.6	50	14795.9	98	-48.2628	50	14398.9
495.173	115.541	502.501	119.459	494.855	118.012	497.962	124.92	494.069	115.169																					98	29.4381	50	-24929.5	50	-13575.4	50	14765	98	-46.5399	50	14350.7
495.961	115.691	503.287	119.617	495.646	118.248	498.736	124.972	494.85	115.31																					98	29.8404	50	-24979.9	50	-13609.8	50	14727.5	99	-48.2431	50	14307.2
496.743	115.78	504.071	119.754	496.415	118.386	499.51	125.081	495.628	115.469																					99	29.3916	50	-25040.7	50	-13651.9	50	14693.1	99	-48.2323	50	14268.1
497.519	115.778	504.844	119.837	497.196	118.464	500.284	125.187	496.411	115.627																					99	32.4046	50	-25097.2	50	-13689.7	50	14659.1	99	-45.8845	50	14220.4
498.308	115.943	505.625	119.923	497.981	118.635	501.064	125.335	497.193	115.806																					99	30.7149	50	-25152.1	50	-13728.2	50	14628.9	99	-48.4282	50	14180.8
499.078	115.979	506.402	120.022	498.753	118.766	501.823	125.38	497.973	116.002																					99	31.9863	50	-25207.4	50	-13766.3	50	14591.4	99	-46.2082	50	14137.7
499.863	116.006	507.179	120.123	499.517	118.824	502.604	125.427	498.762	116.143																					99	30.8079	50	-25262.6	50	-13804.4	50	14557.4	99	-48.2368	50	14089.8
500.647	116.152	507.961	120.274	500.295	118.886	503.381	125.597	499.549	116.314																					99	30.2661	50	-25317.8	51	-13842.1	50	14523.7	99	-48.5712	50	14051.2
501.419	116.213	508.744	120.398	501.083	119.137	504.154	125.72	500.326	116.44																					99	32.8105	50	-25368.4	50	-13880.5	50	14490.4	99	-48.6311	50	14007.6
502.201	116.261	509.521	120.58	501.857	119.312	504.93	125.821	501.117	116.566																					99	30.5612	50	-25428.6	51	-13918.1	50	14456.5	99	-48.2396	50	13965.2
502.97	116.305	510.298	120.727	502.655	119.495	505.705	125.929	501.907	116.751																					99	29.785	50	-25483.1	51	-13956.2	50	14426.2	99	-48.8734	50	13921.9
503.747	116.36	511.074	120.815	503.438	119.759	506.486	126.046	502.684	116.844																					99	29.9979	50	-25537.7	51	-13994.1	50	14392.3	99	-45.3785	50	13879.2
504.535	116.509	511.844	120.903	504.222	119.909	507.264	126.185	503.466	116.904																					99	30.2535	50	-25593.4	50	-14028.5	50	14355.7	99	-47.1881	50	13831.9
505.309	116.644	512.618	120.976	505.001	120.024	508.042	126.307	504.242	117.014																					99	29.8512	50	-25647.6	51	-14065.6	50	14322.6	99	-48.4979	50	13788.6
506.094	116.7	513.388	121.102	505.775	120.076	508.826	126.465	505.021	117.127																					99	30.191	50	-25702.9	51	-14107.5	50	14289.4	99	-48.8359	50	13750.7
506.883	116.88	514.17	121.235	506.559	120.198	509.6	126.573	505.805	117.268																					99	32.5764	50	-25756.8	51	-14141.5	50	14256	99	-48.6035	50	13708.2
507.66	116.982	514.952	121.424	507.333	120.297	510.376	126.648	506.586	117.412																					100	29.2701	50	-25811.1	51	-14182.3	50	14226.3	99	-46.3843	50	13665.5
508.437	116.998	515.734	121.637	508.105	120.336	511.151	126.711	507.351	117.467																					100	30.0426	50	-25865.7	51	-14215.3	50	14189.5	99	-48.9825	50	13619.5
509.214	117.047	516.516	121.778	508.89	120.468	511.928	126.833	508.126	117.501																					100	30.6219	50	-25920.4	51	-14256.8	50	14156.5	100	-47.1013	50	13581.6
509.996	117.117	517.293	121.941	509.664	120.635	512.696	126.923	508.905	117.63																					100	30.014	50	-25974.1	51	-14294.2	50	14123.6	100	-48.5301	50	13539.6
510.777	117.227	518.073	122.102	510.445	120.753	513.465	126.954	509.692	117.821																					100	36.6067	50	-26028.6	51	-14327.2	50	14090.6	100	-48.2923	50	13493.4
511.547	117.331	518.852	122.193	511.236	120.906	514.236	127.017	510.47	117.963																					100	30.8955	50	-26082.7	51	-14368.2	50	14057.7	100	-48.5587	50	13455.3
512.322	117.344	519.632	122.33	512.014	121.097	515.012	127.145	511.257	118.093																					100	30.2822	50	-26135.9	51	-14405	50	14028.2	100	-48.5033	50	13413.8
513.099	117.426	520.404	122.408	512.791	121.134	515.78	127.251	512.042	118.319																					100	30.9402	50	-26190.5	51	-14442.2	50	13992.1	100	-48.6204	50	13372
513.871	117.445	521.184	122.516	513.573	121.223	516.549	127.301	512.824	118.445																					101	29.5848	50	-26243.9	51	-14478.8	50	13959.4	100	-48.4469	50	13326.7
514.659	117.622	521.958	122.668	514.344	121.295	517.321	127.392	513.606	118.533																					101	30.2321	50	-26296.9	51	-14515.8	50	13926.9	100	-47.5412	50	13284.7
515.423	117.699	522.732	122.752	515.122	121.381	518.099	127.548	514.39	118.673																					101	30.3304	50	-26350.3	51	-14548.8	50	13894	100	-47.9222	50	13247.5
516.205	117.716	523.502	122.88	515.897	121.483	518.888	127.716	515.172	118.791																					101	37.3828	50	-26404	51	-14589	50	13861.5	100	-48.5926	50	13206
517.002	117.97	524.28	122.983	516.658	121.484	519.661	127.825	515.943	118.826																					101	30.3519	50	-26457.1	51	-14625.9	50	13828.7	100	-46.9825	50	13160.7
517.765	118.084	525.046	123.067	517.434	121.541	520.434	127.925	516.713	118.91																					101	30.3411	50	-26510.3	51	-14662	50	13796.9	100	-47.1604	50	13123.5
518.544	118.071	525.816	123.115	518.197	121.597	521.192	127.94	517.496	119.028																					101	30.3393	50	-26558	51	-14698.5	50	13764.9	100	-48.8216	50	13082.7
519.318	118.164	526.592	123.277	518.965	121.678	521.968	127.96	518.274	119.161																					101	31.4766	50	-26616.8	51	-14731.2	50	13735.9	101	-46.5506	50	13042.1
520.102	118.308	527.364	123.399	519.733	121.775	522.74	127.999	519.05	119.241																					102	30.3341	50	-26669.2	51	-14772	50	13699.8	101	-48.6794	50	12996.8
520.875	118.376	528.136	123.505	520.502	121.869	523.499	128.047	519.827	119.316																					102	33.0968	50	-26722.6	51	-14808	50	13668.3	101	-47.6861	50	12956.8
521.644	118.359	528.918	123.636	521.272	121.989	524.275	128.117	520.597	119.371																					102	30.3322	50	-26774.9	51	-14840.1	50	13635.8	101	-48.6964	50	12920.1
522.41	118.37	529.686	123.771	522.04	122.034	525.043	128.147	521.366	119.423																					102	32.2401	50	-26827.8	51	-14880	50	13603.8	101	-48.9584	50	12879.4
523.174	118.358	530.459	123.874	522.815	122.17	525.823	128.272	522.151	119.618																					102	31.7931	50	-26880.1	51	-14912.5	50	13572.2	101	-48.9986	50	12834.8
523.942	118.418	531.235	124.004	523.585	122.305	526.598	128.404	522.929	119.791																					102	30.6041	50	-26932.2	51	-14948	50	13543.2	101	-48.8976	50	12798.3
524.707	118.506	532.011	124.123	524.362	122.438	527.363	128.429	523.709	119.915																					102	30.5808	50	-26979.9	51	-14987.6	50	13508.6	101	-48.8958	50	12758.1
525.481	118.581	532.787	124.272	525.134	122.56	528.135	128.427	524.486	120.028																					102	30.5379	50	-27036.6	51	-15023.6	50	13476.8	102	-48.8609	50	12718
526.251	118.755	533.553	124.346	525.901	122.612	528.892	128.475	525.258	120.091																					102	34.5416	50	-27089.2	51	-15060	50	13445	102	-49.0504	50	12677.8
527.033	118.919	534.326	124.419	526.673	122.723	529.655	128.441	526.019	120.117																					102	37.6135	50	-27141.2	51	-15095.4	50	13413.7	102	-48.7036	50	12638.1
527.8	119.041	535.098	124.519	527.444	122.854	530.42	128.446	526.787	120.106																					103	30.5271	50	-27193.3	51	-15130.6	50	13382.2	102	-49.1908	50	12598.8
528.572	119.104	535.868	124.633	528.224	123.002	531.196	128.6	527.567	120.294																					103	30.6397	50	-27245.2	51	-15166.3	50	13350.6	102	-48.6553	50	12555.1
529.342	119.187	536.645	124.794	528.99	123.168	531.957	128.703	528.335	120.427																					103	33.7332	50	-27297.1	51	-15198.6	50	13319.3	102	-48.8618	50	12519.8
530.113	119.309	537.428	124.954	529.749	123.134	532.732	128.766	529.098	120.463																					103	31.135	50	-27348.8	51	-15237.1	51	13288.3	102	-48.7921	50	12480.2
530.9	119.493	538.196	125.075	530.521	123.181	533.499	128.864	529.863	120.5																					103	30.4555	50	-27399.3	51	-15272.5	51	13259.9	102	-46.6499	50	12436.4
531.669	119.638	538.966	125.16	531.287	123.321	534.253	128.863	530.628	120.586																					103	30.6863	50	-27451.9	51	-15307.5	51	13225.3	102	-46.2019	50	12400.7
532.445	119.71	539.745	125.374	532.02	123.338	535.027	128.938	531.407	120.74																					103	32.3225	50	-27502.5	51	-15338.9	51	13194.7	102	-48.6151	50	12366.1
533.222	119.829	540.503	125.435	532.731	122.977	535.791	129.03	532.18	120.907																					103	32.4744	50	-27549.4	50	-15373.7	51	13166.9	102	-48.2351	50	12322.6
533.998	119.95	541.273	125.529	533.496	123.057	536.559	129.082	532.937	120.972																					103	30.3269	50	-27604.8	50	-15411.8	51	13136.2	103	-48.6186	50	12283.8
534.772	120.001	542.033	125.598	534.255	123.296	537.329	129.131	533.713	121.01																					103	30.7917	50	-27656.4	50	-15447.4	51	13102.4	103	-45.7156	50	12241.4
535.531	120.027	542.806	125.663	535.012	123.436	538.096	129.239	534.489	121.205																					103	29.921	50	-27706.7	50	-15481.7	51	13074.4	103	-46.4603	50	12202.2
536.302	120.055	543.572	125.801	535.767	123.596	538.867	129.329	535.26	121.326																					103	30.6237	50	-27758	51	-15516.8	51	13040.4	103	-48.4809	50	12171.5
537.079	120.179	544.336	125.91	536.534	123.737	539.626	129.344	536.039	121.455																					103	30.1659	50	-27808	51	-15551.4	51	13009.9	103	-47.4992	50	12128.9
537.858	120.374	545.109	126.051	537.304	123.945	540.394	129.383	536.798	121.544																					103	30.7221	50	-27858.3	51	-15585.9	51	12979.8	103	-48.1028	50	12086.5
538.623	120.472	545.883	126.199	538.079	124.123	541.159	129.428	537.576	121.645																					103	36.6532	50	-27908.2	50	-15620.4	51	12949.1	103	-45.7174	50	12048.4
539.378	120.433	546.66	126.412	538.861	124.333	541.927	129.49	538.345	121.762																					103	29.9316	51	-27953.5	50	-15651.3	51	12921.4	103	-47.383	50	12009.9
540.145	120.453	547.446	126.616	539.628	124.516	542.69	129.558	539.11	121.83																					103	29.9138	50	-28008.6	50	-15689.4	51	12888.3	103	-46.3798	50	11971.8
540.916	120.609	548.22	126.771	540.405	124.595	543.46	129.62	539.887	121.939																					104	30.1623	50	-28059.7	50	-15723.4	51	12858.1	103	-46.8537	50	11937.7
541.691	120.754	548.985	126.816	541.172	124.728	544.215	129.656	540.672	122.152																					104	29.93	51	-28109.8	50	-15758.3	51	12827.9	103	-48.0089	50	11899.3
542.478	121.033	549.752	126.841	541.934	124.809	544.98	129.723	541.447	122.295																					104	30.0587	50	-28159	50	-15788.6	51	12798	103	-47.9963	50	11861.3
543.243	121.167	550.513	126.91	542.7	124.848	545.751	129.832	542.213	122.396																					104	29.6062	50	-28208.1	50	-15825.9	51	12767.5	103	-48.0214	50	11823.8
544.017	121.17	551.297	127.085	543.468	124.922	546.519	129.919	542.974	122.379																					104	29.9907	50	-28258.8	50	-15860.3	51	12737.9	103	-47.999	50	11786.4
544.786	121.297	552.075	127.359	544.235	125.03	547.271	129.941	543.742	122.434																					104	32.0238	50	-28308.1	50	-15893.8	51	12707.8	103	-47.7103	50	11748.9
545.555	121.404	552.842	127.445	544.997	125.107	548.035	129.986	544.512	122.572																					104	33.946	50	-28357.3	50	-15927.5	51	12677.9	103	-46.5346	50	11711.3
546.331	121.519	553.616	127.537	545.766	125.242	548.795	130.091	545.274	122.657																					104	29.701	50	-28406.9	50	-15958.2	51	12647.9	104	-48.0348	50	11674.3
547.098	121.604	554.38	127.608	546.533	125.403	549.549	130.075	546.033	122.694																					104	30.4341	51	-28455.8	50	-15995.1	51	12618.6	104	-47.56	50	11636.8
547.87	121.669	555.149	127.67	547.3	125.475	550.306	130.144	546.809	122.83																					104	29.9424	50	-28500.3	50	-16028.8	51	12588.5	104	-48.0259	50	11599.9
548.63	121.726	555.911	127.769	548.064	125.575	551.062	130.224	547.58	123.02																					104	30.9545	50	-28554.5	50	-16062.4	51	12562	104	-47.8381	50	11559.1
549.392	121.775	556.679	127.874	548.836	125.676	551.813	130.245	548.351	123.122																					104	33.5008	50	-28603.5	50	-16092.4	51	12530.1	104	-47.788	50	11522
550.158	121.858	557.454	128.046	549.601	125.773	552.577	130.323	549.123	123.259																					104	29.5543	50	-28652.3	50	-16128.9	51	12500.4	104	-45.7719	50	11485.4
550.929	121.964	558.213	128.148	550.369	125.904	553.337	130.454	549.889	123.377																					104	29.7261	50	-28699.9	50	-16162.4	51	12470.9	104	-47.8453	50	11452.7
551.695	122.087	558.982	128.242	551.14	126.011	554.091	130.532	550.654	123.448																					104	29.5669	50	-28748	50	-16192.7	51	12444.9	104	-47.9454	50	11412
552.457	122.117	559.763	128.423	551.908	126.147	554.856	130.626	551.417	123.522																					104	29.3701	51	-28796.5	50	-16228.9	51	12412.8	104	-47.957	50	11378.8
553.227	122.246	560.537	128.597	552.684	126.331	555.623	130.793	552.173	123.614																					105	29.6401	51	-28844.3	50	-16262	51	12383.6	104	-47.7317	50	11338.9
553.99	122.344	561.323	128.771	553.446	126.386	556.395	130.993	552.94	123.74																					105	30.1534	50	-28892.6	50	-16291.3	51	12357.2	104	-48.1493	50	11306.4
554.746	122.411	562.096	128.943	554.212	126.454	557.143	131.028	553.701	123.84																					105	36.8964	50	-28940.5	50	-16328	51	12325.5	104	-47.8792	50	11269.7
555.508	122.459	562.875	129.052	554.976	126.512	557.904	131.059	554.469	123.939																					105	31.203	50	-28988.6	50	-16360.4	51	12296.3	104	-47.6593	50	11233.7
556.276	122.562	563.652	129.196	555.744	126.575	558.667	131.115	555.235	124.122																					105	29.9049	50	-29036.1	50	-16393.5	51	12267.3	105	-47.569	50	11196.9
557.042	122.707	564.413	129.277	556.514	126.705	559.428	131.173	555.994	124.206																					105	34.5558	50	-29085	50	-16426.3	51	12238.6	105	-47.189	50	11161.6
557.802	122.752	565.184	129.332	557.288	126.849	560.194	131.272	556.757	124.261																					105	32.9376	50	-29132.3	50	-16458.6	51	12209.9	105	-47.5189	50	11125.8
558.571	122.813	565.957	129.444	558.049	126.942	560.964	131.405	557.518	124.393																					105	29.3398	50	-29178.6	50	-16487.8	51	12181.4	105	-46.0902	50	11086.1
559.33	122.888	566.734	129.601	558.822	127.027	561.729	131.524	558.29	124.48																					105	29.4112	50	-29222.8	50	-16523.8	51	12152.9	105	-47.8533	50	11054.3
560.1	122.985	567.503	129.778	559.581	127.087	562.491	131.555	559.06	124.674																					106	29.2397	50	-29274.3	50	-16556.2	51	12124.1	105	-47.6834	50	11018.2
560.861	123.079	568.266	129.835	560.35	127.172	563.249	131.589	559.826	124.772																					106	29.6849	50	-29321.7	50	-16588.2	51	12096.5	105	-47.5305	50	10982.9
561.638	123.249	569.03	129.948	561.12	127.242	564.005	131.63	560.586	124.848																					106	29.3791	50	-29368.2	50	-16620.7	51	12068	105	-46.041	50	10947.7
562.404	123.35	569.792	130.063	561.887	127.327	564.772	131.685	561.356	124.948																					106	29.4739	50	-29415.7	50	-16653	51	12039.5	105	-45.4661	50	10909.6
563.162	123.381	570.562	130.208	562.656	127.451	565.536	131.813	562.136	125.202																					106	30.554	50	-29462.9	50	-16681.6	51	12011.3	106	-46.6678	50	10873.6
563.925	123.444	571.331	130.36	563.424	127.567	566.281	131.834	562.912	125.338																					106	33.0448	50	-29509.3	50	-16717.1	51	11983.9	106	-45.8667	50	10842.3
564.694	123.576	572.099	130.502	564.176	127.582	567.038	131.831	563.678	125.483																					106	32.9948	50	-29556.1	50	-16749.2	51	11955.3	106	-47.9213	50	10807.3
565.471	123.66	572.862	130.636	564.939	127.599	567.797	131.928	564.445	125.517																					106	30.4271	50	-29602.9	50	-16780.6	51	11927.5	106	-48.2243	50	10772
566.251	123.876	573.643	130.781	565.697	127.674	568.556	132.026	565.214	125.683																					107	30.5093	50	-29649.2	50	-16812.8	51	11902	106	-48.2467	50	10737.5
567.024	124.024	574.414	130.952	566.458	127.767	569.327	132.133	565.973	125.745																					107	33.0932	50	-29695	50	-16841.6	51	11871.9	106	-48.126	50	10702.6
567.792	124.057	575.175	130.999	567.222	127.863	570.088	132.239	566.745	125.872																					107	30.5504	50	-29742.1	50	-16876.1	51	11843.8	106	-47.9105	50	10668.4
568.562	124.179	575.939	131.056	567.988	128.037	570.836	132.282	567.51	126.005																					107	30.5772	50	-29788.2	50	-16908.1	51	11816.2	106	-48.1117	50	10629.8
569.342	124.265	576.707	131.189	568.749	128.143	571.58	132.176	568.272	126.108																					107	30.8973	50	-29833.5	50	-16939.2	50	11788.4	106	-48.1081	50	10595.6
570.121	124.404	577.476	131.319	569.508	128.216	572.339	132.226	569.057	126.288																					107	36.2437	50	-29879.7	50	-16970.8	51	11763.7	106	-48.0437	50	10560.9
570.882	124.523	578.243	131.429	570.266	128.282	573.095	132.313	569.827	126.498																					107	30.8222	50	-29925.1	50	-17002.5	50	11733.7	107	-47.9347	50	10530.4
571.64	124.458	579.004	131.519	571.039	128.434	573.854	132.422	570.59	126.54																					107	30.9402	50	-29970.8	50	-17033.7	50	11706.2	107	-47.9641	50	10496.4
572.414	124.52	579.78	131.647	571.818	128.624	574.603	132.446	571.351	126.632																					107	30.6576	50	-30016.4	50	-17064.9	50	11678.7	107	-48.151	50	10458.6
573.171	124.574	580.541	131.786	572.626	129.017	575.366	132.511	572.119	126.738																					107	31.0528	50	-30062.5	50	-17095.8	50	11651.6	107	-47.1327	50	10424.6
573.938	124.607	581.318	131.922	573.402	129.255	576.133	132.652	572.884	126.881																					107	30.216	50	-30107.3	50	-17126.8	50	11627.1	107	-47.9078	50	10394.2
574.698	124.654	582.093	132.117	574.176	129.29	576.888	132.771	573.654	126.986																					107	35.5143	50	-30152.6	50	-17157.7	50	11596.8	107	-48.0688	50	10360
575.46	124.762	582.864	132.231	574.949	129.365	577.647	132.861	574.416	127.103																					108	33.9031	50	-30197.6	50	-17188.7	50	11569.9	107	-48.1037	50	10326.1
576.212	124.81	583.645	132.38	575.715	129.405	578.42	132.996	575.186	127.264																					108	30.1785	50	-30242.1	50	-17219.7	50	11542.8	107	-47.8891	50	10293.1
576.983	124.832	584.425	132.577	576.491	129.477	579.177	133.073	575.953	127.363																					108	30.6004	50	-30287.1	50	-17250.2	50	11516.1	107	-48.3388	50	10259.4
577.757	125.047	585.2	132.705	577.264	129.586	579.942	133.128	576.714	127.437																					108	33.0859	50	-30332	50	-17280.9	50	11489	107	-48.379	50	10222.5
578.52	125.18	585.968	132.74	578.033	129.681	580.696	133.181	577.486	127.547																					108	34.2018	50	-30376.9	50	-17311.3	50	11462	107	-48.3951	50	10189.3
579.301	125.308	586.73	132.812	578.807	129.815	581.459	133.253	578.257	127.717																					108	34.9046	50	-30420.7	50	-17338.6	50	11438.1	107	-48.2905	50	10159.4
580.066	125.407	587.493	132.877	579.562	129.843	582.228	133.375	579.025	127.857																					108	30.3984	50	-30464.8	50	-17372.5	50	11409	107	-48.1564	50	10126.4
580.842	125.509	588.264	133.04	580.338	129.911	582.979	133.468	579.797	127.984																					108	30.1481	50	-30509	50	-17402.3	50	11381.8	108	-48.2771	50	10089.8
581.618	125.675	589.039	133.246	581.093	130.01	583.736	133.476	580.562	128.035																					108	31.0368	50	-30553.1	50	-17433.1	50	11355.3	108	-46.6776	50	10059.8
582.373	125.721	589.816	133.385	581.812	129.848	584.499	133.564	581.334	128.19																					108	30.3501	50	-30598.5	50	-17460	50	11328.9	108	-48.2377	50	10023.8
583.133	125.709	590.593	133.533	582.545	129.647	585.262	133.709	582.097	128.274																					108	30.1963	50	-30637.6	50	-17493.4	50	11302.8	108	-47.5583	50	9994.75
583.899	125.784	591.35	133.613	583.299	129.77	586.026	133.785	582.874	128.42																					108	30.1194	50	-30686.6	50	-17523	50	11276.7	108	-48.1868	50	9961.73
584.669	125.975	592.122	133.706	584.054	129.942	586.785	133.86	583.637	128.531																					108	33.9282	50	-30729.7	50	-17553.4	50	11250.2	108	-44.7383	50	9928.93
585.436	126.148	592.882	133.821	584.816	130.103	587.564	134.009	584.409	128.615																					108	30.3733	50	-30773.5	50	-17580.4	50	11223.6	108	-48.3352	50	9899.68
586.185	126.163	593.658	133.899	585.587	130.381	588.319	134.155	585.173	128.743																					108	29.9657	50	-30817.9	50	-17612.7	50	11197.7	108	-48.2243	50	9864.28
586.96	126.193	594.445	134.199	586.362	130.595	589.091	134.157	585.94	128.859																					108	30.039	50	-30860.8	50	-17640.2	50	11171.7	108	-47.8935	50	9831.68
587.721	126.362	595.231	134.456	587.175	130.96	589.859	134.315	586.709	129.008																					108	30.0729	50	-30903.9	50	-17672.9	50	11145.4	108	-48.4478	50	9796.41
588.495	126.532	596.021	134.673	587.928	131.12	590.617	134.391	587.471	129.122																					109	29.8834	50	-30948.3	50	-17702.3	50	11119.2	108	-48.4612	50	9764.72
589.267	126.686	596.803	134.885	588.695	131.034	591.388	134.46	588.249	129.238																					109	29.9729	50	-30991	50	-17732.2	50	11096.1	108	-46.7411	50	9736.09
590.044	126.868	597.59	135.032	589.457	131.117	592.153	134.6	589.024	129.449																					109	30.0158	50	-31033.6	50	-17758.8	50	11067.9	108	-47.5001	50	9703.76
590.82	126.968	598.355	135.11	590.217	131.158	592.915	134.624	589.786	129.521																					109	29.6349	50	-31076.8	50	-17791.2	50	11042.2	108	-48.4353	50	9671.57
591.591	127.144	599.136	135.18	590.976	131.241	593.672	134.695	590.546	129.572																					109	29.7832	50	-31119.7	50	-17820.6	50	11018.8	108	-45.8971	50	9639.68
592.362	127.252	599.903	135.281	591.734	131.253	594.429	134.696	591.315	129.682																					109	29.6528	50	-31162.3	50	-17849.7	50	10990.9	108	-46.3128	50	9604.68
593.12	127.29	600.682	135.415	592.513	131.434	595.2	134.838	592.084	129.832																					109	29.1467	50	-31205.2	50	-17879.1	50	10965.5	109	-48.1331	50	9572.98
593.886	127.346	601.479	135.693	593.282	131.576	595.963	134.989	592.853	129.933																					109	29.1288	50	-31247.9	50	-17908	50	10939.6	109	-48.1537	50	9541.85
594.643	127.415	602.25	135.856	594.053	131.721	596.724	135.042	593.627	130.102																					109	32.9751	50	-31286.3	50	-17936.6	50	10914.6	109	-48.3155	50	9516.83
595.408	127.484	603.028	135.985	594.821	131.863	597.48	135.083	594.393	130.206																					109	29.0376	50	-31332.5	50	-17966.3	50	10889.2	109	-48.4183	50	9481.96
596.188	127.685	603.811	136.172	595.589	131.974	598.237	135.118	595.162	130.362																					109	29.6581	50	-31374.5	50	-17992.4	50	10863.9	109	-48.4934	50	9447.4
596.964	127.882	604.573	136.237	596.364	132.126	599.006	135.249	595.921	130.455																					109	29.0663	50	-31416.7	50	-18020.8	50	10838.6	109	-48.4282	50	9416.35
597.742	128.108	605.345	136.344	597.133	132.205	599.772	135.39	596.706	130.629																					109	28.9733	50	-31458.5	50	-18052.4	50	10813.3	109	-48.1975	50	9388.83
598.509	128.165	606.102	136.403	597.904	132.381	600.376	135.473	597.48	130.88																					110	29.1127	50	-31501.2	50	-18081.6	50	10787.9	109	-48.1975	50	9355.04
599.276	128.312	606.866	136.474	598.67	132.508	601.137	135.517	598.237	130.912																					110	29.1913	50	-31542.6	50	-18110.3	50	10765.6	109	-48.37	50	9324.22
600.049	128.412	607.639	136.66	599.433	132.563	601.899	135.64	598.999	130.98																					110	34.6775	50	-31584.1	50	-18138.7	50	10738.2	109	-48.2887	50	9295.97
600.816	128.601	608.406	136.786	600.212	132.735	602.662	135.718	599.768	131.115																					110	29.1502	50	-31621.8	50	-18167.5	50	10713.2	110	-46.5023	50	9265.82
601.588	128.699	609.177	136.95	600.987	132.924	603.413	135.806	600.559	131.379																					110	29.1807	50	-31667.6	50	-18196.1	50	10688.2	110	-48.0866	50	9235.02
602.359	128.831	609.963	137.162	601.764	133.104	604.18	135.869	601.317	131.535																					110	31.2782	50	-31709.3	50	-18224.7	50	10663.6	110	-47.9758	50	9201.42
603.128	128.952	610.731	137.368	602.528	133.226	604.942	136.019	602.077	131.558																					110	29.3701	50	-31749.5	50	-18252.9	50	10638.8	110	-48.025	50	9171.11
603.897	129.051	611.499	137.434	603.289	133.261	605.702	136.13	602.843	131.66																					110	29.5669	50	-31790.5	50	-18280.9	50	10613.9	110	-48.0241	50	9144.01
604.676	129.224	612.269	137.555	604.074	133.486	606.459	136.207	603.618	131.826																					110	29.8941	50	-31831.7	50	-18309.5	50	10589.2	110	-48.1537	50	9113.9
605.451	129.37	613.022	137.671	604.843	133.656	607.208	136.244	604.386	132.003																					111	29.6974	50	-31873.5	50	-18337.6	50	10565.1	110	-47.4939	50	9083.47
606.208	129.439	613.78	137.733	605.612	133.785	607.966	136.343	605.162	132.179																					111	29.5758	50	-31913.8	50	-18365.5	50	10540.6	110	-47.8023	50	9056.6
606.975	129.508	614.548	137.935	606.379	133.944	608.715	136.364	605.934	132.376																					111	29.9549	50	-31954.4	50	-18394.2	50	10515.6	111	-47.2721	50	9023.47
607.735	129.632	615.311	138.065	607.146	134.002	609.5	136.565	606.695	132.475																					111	30.8937	50	-31995.5	50	-18422.1	50	10491.6	111	-48.0562	50	8993.21
608.508	129.79	616.075	138.223	607.922	134.117	610.262	136.739	607.456	132.518																					111	30.0158	50	-32036.6	50	-18449.1	50	10469.7	111	-47.7317	50	8960.68
609.286	129.984	616.836	138.359	608.689	134.313	611.018	136.777	608.224	132.624																					111	31.3014	50	-32072.2	50	-18474.2	50	10443.2	111	-48.092	50	8933.83
610.064	130.197	617.606	138.501	609.458	134.453	611.781	136.842	608.984	132.777																					111	30.7292	50	-32117.7	50	-18504.2	50	10418.8	111	-46.5077	50	8901.21
610.839	130.341	618.39	138.8	610.244	134.649	612.535	136.973	609.755	132.909																					111	34.2501	50	-32157	50	-18532.1	50	10395	111	-47.8712	50	8874.6
611.608	130.437	619.155	139.004	611.011	134.807	613.315	137.155	610.518	133.065																					111	30.7077	50	-32197	50	-18557	50	10373.5	111	-45.4768	50	8842.45
612.39	130.57	619.922	139.13	611.777	134.92	614.073	137.293	611.288	133.178																					112	33.9174	50	-32237.5	50	-18587.3	50	10347.4	111	-47.3133	50	8813.15
613.176	130.817	620.687	139.316	612.546	134.99	614.846	137.438	612.063	133.382																					112	32.0112	50	-32277.5	50	-18614.3	50	10323.2	111	-48.0679	50	8783.61
613.933	130.846	621.461	139.454	613.31	135.122	615.606	137.561	612.827	133.551																					112	29.9013	50	-32317.5	50	-18641.6	50	10301.5	111	-47.5323	50	8757.02
614.691	130.76	622.224	139.641	614.069	135.219	616.376	137.649	613.61	133.695																					112	30.0604	50	-32357.3	50	-18665.9	50	10275.7	111	-48.0938	50	8728.39
615.464	130.881	622.988	139.749	614.832	135.299	617.141	137.787	614.373	133.889																					112	34.6041	50	-32397.1	50	-18695.9	50	10251.9	112	-47.9731	50	8699.1
616.229	131.028	623.758	139.97	615.612	135.515	617.903	137.904	615.136	133.956																					112	30.2535	50	-32436.5	50	-18722.8	50	10228.4	112	-44.505	50	8667.32
617.003	131.157	624.545	140.23	616.362	135.664	618.658	137.951	615.912	134.091																					112	33.7869	50	-32475.6	50	-18750.4	50	10204.9	112	-45.6887	50	8641.28
617.769	131.328	625.308	140.381	617.134	135.715	619.41	138.045	616.684	134.31																					112	30.2411	50	-32514.6	50	-18777.1	50	10180.7	112	-48.0089	50	8612.32
618.533	131.383	626.081	140.523	617.905	135.998	620.17	138.146	617.459	134.491																					112	29.837	50	-32553.4	50	-18804.4	50	10157.5	112	-47.9087	50	8580.89
619.294	131.466	626.852	140.671	618.644	136.023	620.934	138.303	618.22	134.628																					112	29.6473	50	-32593	50	-18831.8	50	10134.2	112	-47.9141	50	8552.38
620.059	131.587	627.622	140.894	619.404	136.05	621.689	138.443	618.981	134.685																					112	31.5714	50	-32632.1	50	-18858	50	10113.5	112	-47.8462	50	8527.15
620.824	131.695	628.392	141.047	620.182	136.327	622.438	138.425	619.765	134.889																					113	29.6295	50	-32671.2	50	-18884.9	50	10087.8	112	-45.8845	50	8498.37
621.597	131.859	629.172	141.26	620.951	136.561	623.21	138.628	620.529	135.084																					113	33.0144	50	-32710.1	50	-18911.9	50	10064.5	112	-47.6173	50	8467.36
622.357	132.017	629.953	141.438	621.712	136.678	623.982	138.884	621.303	135.249																					113	34.3734	50	-32749.4	50	-18937.9	50	10041.6	112	-46.4192	50	8441.81
623.114	132.097	630.734	141.543	622.478	136.848	624.738	139.013	622.067	135.391																					113	29.1198	50	-32784.3	50	-18964.8	50	10018.2	112	-47.0566	50	8413.71
623.876	132.195	631.497	141.712	623.235	136.966	625.497	139.053	622.83	135.432																					113	29.7904	50	-32826.8	50	-18988.7	50	9995.6	112	-45.9489	50	8382.1
624.639	132.353	632.271	141.835	624.013	137.13	626.26	139.205	623.598	135.598																					113	29.8709	50	-32865.1	50	-19017.5	50	9972.34	112	-47.5484	50	8357.36
625.394	132.42	633.026	141.96	624.775	137.338	627.033	139.393	624.371	135.8																					113	29.4024	50	-32903.8	50	-19044.2	50	9949.72	112	-47.7165	50	8326.38
626.163	132.55	633.797	142.113	625.543	137.48	627.793	139.526	625.126	135.953																					113	29.0859	50	-32942.1	50	-19067.4	50	9927.04	112	-47.3777	50	8298.37
626.936	132.777	634.557	142.22	626.309	137.644	628.56	139.695	625.906	136.082																					113	34.3395	50	-32981.2	50	-19093.5	50	9906.46	112	-46.9109	50	8273.76
627.701	132.975	635.325	142.429	627.062	137.776	629.32	139.853	626.681	136.359																					113	29.118	50	-33018.8	50	-19122.2	50	9881.41	112	-47.206	50	8245.33
628.461	133.115	636.094	142.601	627.832	137.877	630.071	139.93	627.447	136.499																					113	29.2647	50	-33056.3	50	-19148.3	50	9858.13	112	-47.2596	50	8217.64
629.218	133.157	636.865	142.811	628.591	138.048	630.834	140.061	628.23	136.684																					113	29.1234	50	-33094.8	50	-19173.6	50	9838.26	113	-46.6409	50	8190.19
629.977	133.232	637.621	142.935	629.366	138.246	631.6	140.234	628.986	136.767																					113	29.456	50	-33132.4	50	-19200.2	50	9813.49	113	-45.003	50	8162.32
630.758	133.479	638.403	143.103	630.147	138.505	632.362	140.443	629.754	136.86																					113	29.0268	50	-33170.2	50	-19225.3	50	9793.17	113	-46.5185	50	8135.41
631.519	133.689	639.163	143.322	630.92	138.717	633.119	140.582	630.532	137.075																					113	34.2804	50	-33207.9	50	-19248.9	50	9768.8	113	-47.0656	50	8107.68
632.272	133.717	639.927	143.446	631.686	138.884	633.881	140.725	631.305	137.252																					113	36.5568	50	-33245.2	50	-19273.7	50	9748.5	113	-46.8314	50	8077.8
633.042	133.84	640.688	143.608	632.456	139.003	634.647	140.92	632.09	137.493																					113	29.5169	50	-33279.5	50	-19299.8	50	9723.9	113	-46.9708	50	8051.07
633.79	133.987	641.473	143.847	633.217	139.119	635.412	141.12	632.848	137.628																					113	28.7748	50	-33320	50	-19327.3	51	9701.95	113	-43.644	50	8024.49
634.555	134.054	642.242	144.105	633.985	139.247	636.186	141.297	633.615	137.742																					114	35.7414	50	-33357.3	50	-19353.3	51	9679.76	113	-46.7545	50	7999.59
635.325	134.376	643.001	144.221	634.748	139.426	636.939	141.457	634.376	137.862																					114	29.6367	50	-33394.6	50	-19375.7	51	9657.75	113	-46.4872	50	7972.1
636.088	134.495	643.767	144.39	635.506	139.517	637.712	141.6	635.14	137.95																					114	33.5634	50	-33431.7	50	-19403.2	51	9635.61	113	-44.6051	50	7946.21
636.855	134.733	644.53	144.537	636.257	139.605	638.456	141.705	635.896	138.091																					114	29.7189	50	-33468.8	50	-19429.3	51	9613.67	113	-46.5891	50	7919.14
637.635	134.942	645.301	144.699	637.005	139.678	639.22	141.809	636.671	138.224																					114	28.612	50	-33505.4	50	-19454.5	51	9594.1	114	-46.1108	50	7889.92
638.4	135.197	646.059	144.867	637.764	139.825	639.972	141.988	637.443	138.518																					114	33.6814	50	-33542.7	50	-19479.2	51	9570.22	114	-43.3535	50	7865.49
639.174	135.289	646.831	145.045	638.553	140.148	640.736	142.052	638.21	138.614																					114	29.0197	50	-33575.2	50	-19503.8	51	9550.43	114	-44.9681	50	7839.15
639.939	135.47	647.608	145.287	639.335	140.494	641.515	142.36	638.977	138.798																					114	29.9173	50	-33614.5	50	-19529.7	51	9526.48	114	-46.1063	50	7812.37
640.703	135.592	648.377	145.485	640.108	140.689	642.272	142.579	639.738	138.949																					114	28.5637	51	-33651.4	50	-19554	51	9504.94	114	-46.1885	50	7785.83
641.471	135.733	649.164	145.692	640.88	140.84	643.04	142.682	640.507	139.073																					114	29.1717	50	-33688.2	50	-19578.6	51	9483.38	114	-45.695	50	7756.85
642.22	135.854	649.936	145.914	641.656	141.063	643.786	142.834	641.272	139.206																					114	28.6175	50	-33724.7	50	-19603.5	51	9461.45	114	-45.9105	50	7733.03
642.982	135.914	650.706	146.101	642.42	141.192	644.549	142.932	642.05	139.443																					114	28.6209	50	-33760.6	50	-19628.2	51	9442.05	114	-45.5815	50	7707.1
643.761	136.147	651.5	146.341	643.202	141.371	645.306	143.048	642.797	139.613																					115	28.5191	51	-33796.3	50	-19653	51	9418.97	115	-44.6794	50	7680.54
644.538	136.445	652.258	146.513	643.97	141.534	646.066	143.225	643.541	139.601																					115	29.9228	50	-33832.7	50	-19677.3	51	9397.55	115	-45.4169	50	7654.49
645.319	136.702	653.034	146.627	644.755	141.735	646.819	143.319	644.33	139.843																					115	28.7086	51	-33868.1	50	-19701.7	51	9376.02	115	-45.7147	50	7628.22
646.092	136.936	653.795	146.811	645.515	141.926	647.568	143.453	645.089	140.079																					115	30.4842	50	-33904.1	50	-19725.7	51	9354.89	115	-45.6673	50	7602.71
646.86	136.997	654.562	146.93	646.28	141.983	648.33	143.56	645.869	140.243																					115	28.3116	50	-33940.7	50	-19750.3	51	9335.55	115	-45.6521	50	7574.19
647.639	137.211	655.337	147.098	647.022	142.058	649.103	143.846	646.631	140.422																					115	28.2865	50	-33975.3	50	-19774.8	51	9312.76	115	-45.6941	50	7548.22
648.417	137.407	656.106	147.324	647.792	142.205	649.876	144.078	647.404	140.583																					115	28.4511	50	-34011.6	50	-19796.6	51	9291.53	115	-45.3508	50	7525.17
649.188	137.621	656.875	147.48	648.559	142.417	650.658	144.312	648.166	140.772																					115	28.2526	50	-34047.2	50	-19823.3	51	9270.44	115	-45.1013	50	7496.99
649.952	137.708	657.64	147.647	649.309	142.546	651.426	144.491	648.947	140.979																					116	28.5012	50	-34082.6	50	-19845.4	51	9249.72	115	-44.2761	50	7474.52
650.723	137.819	658.396	147.755	650.081	142.708	652.2	144.667	649.71	141.167																					116	28.4832	50	-34118.3	50	-19871.6	51	9230.7	115	-45.0862	50	7448.98
651.495	138.06	659.17	147.919	650.839	142.934	652.965	144.816	650.478	141.276																					116	29.4631	50	-34153.3	50	-19895.6	51	9208.2	116	-44.868	50	7423.37
652.263	138.203	659.932	148.115	651.6	143.101	653.727	144.931	651.235	141.396																					116	28.4028	50	-34189	50	-19919.4	51	9187.06	116	-44.7679	50	7394.89
653.022	138.353	660.695	148.237	652.352	143.237	654.482	145.031	652.004	141.583																					116	28.7283	50	-34223.1	50	-19943.5	51	9168.29	116	-44.2949	50	7374.85
653.799	138.501	661.471	148.459	653.105	143.385	655.261	145.21	652.768	141.749																					116	28.3599	50	-34258.1	50	-19967	51	9145.62	116	-44.5292	50	7346.86
654.558	138.732	662.249	148.702	653.858	143.503	656.023	145.355	653.542	141.982																					116	29.9871	50	-34293	50	-19990.7	51	9124.9	116	-44.1688	50	7321.83
655.331	138.904	663.016	148.891	654.621	143.706	656.793	145.449	654.315	142.174																					116	29.8781	50	-34327.8	50	-20011.9	51	9104.17	116	-44.3736	50	7294.38
656.091	139.043	663.775	149.04	655.396	143.952	657.546	145.612	655.076	142.331																					117	28.5637	50	-34362.3	50	-20038.3	51	9084.11	116	-44.4791	50	7269.8
656.859	139.166	664.544	149.219	656.165	144.262	658.296	145.66	655.833	142.448																					117	28.1167	50	-34393.7	50	-20061.6	51	9064.76	116	-44.3297	50	7246.95
657.635	139.378	665.297	149.316	656.939	144.461	659.075	145.826	656.61	142.681																					117	28.5566	50	-34432.5	50	-20085	51	9042.47	116	-44.2833	50	7222.43
658.412	139.614	666.078	149.493	657.702	144.718	659.842	146.087	657.381	142.968																					117	28.401	50	-34466.5	50	-20108.3	51	9022.08	116	-42.9886	50	7197.23
659.193	139.838	666.835	149.718	658.484	144.887	660.599	146.193	658.159	143.204																					117	28.494	50	-34500.5	50	-20131.5	51	9001.75	116	-44.2189	50	7172.31
659.948	140.013	667.605	149.822	659.287	145.341	661.357	146.307	658.925	143.418																					117	29.3398	50	-34534.2	50	-20155.5	51	8981.42	116	-41.0673	50	7147.76
660.689	140.011	668.38	150.079	660.031	145.401	662.138	146.505	659.689	143.574																					117	28.5173	50	-34568.6	50	-20178.4	51	8961.19	116	-44.0955	50	7122.77
661.447	140.078	669.155	150.253	660.816	145.547	662.898	146.719	660.479	143.813																					117	28.3313	50	-34603.2	50	-20199.3	51	8943.04	116	-43.9417	50	7096.13
662.221	140.282	669.926	150.471	661.573	145.74	663.646	146.746	661.237	143.983																					117	34.5612	50	-34637	50	-20224.5	51	8921.19	116	-43.8434	50	7071.26
662.997	140.568	670.691	150.595	662.337	145.829	664.403	146.872	662.027	144.238																					118	28.4832	50	-34672	50	-20247.8	51	8900.59	117	-41.8192	50	7049.54
663.778	140.849	671.468	150.741	663.104	146.024	665.159	147.008	662.78	144.399																					118	29.0197	50	-34702.1	50	-20268.8	50	8880.77	117	-42.8402	50	7023.12
664.527	140.99	672.24	150.926	663.867	146.175	665.914	147.094	663.529	144.436																					118	29.0252	50	-34738.9	50	-20293.9	50	8861.06	117	-43.5591	50	7001
665.267	140.99	672.991	151.005	664.651	146.454	666.69	147.338	664.292	144.649																					118	28.8087	50	-34772.9	50	-20316.3	50	8842.76	117	-43.5197	50	6976.45
666.036	141.137	673.767	151.163	665.411	146.591	667.449	147.535	665.051	144.813																					118	28.966	50	-34805.9	50	-20339.4	50	8822.67	117	-43.5475	50	6952.48
666.788	141.328	674.546	151.404	666.176	146.723	668.212	147.631	665.82	145.03																					118	29.1878	50	-34839.2	50	-20362.4	50	8801.07	117	-43.6288	50	6925.36
667.567	141.518	675.321	151.624	666.925	146.794	668.981	147.818	666.594	145.205																					118	30.384	50	-34870.1	50	-20385	50	8781.08	117	-42.64	50	6904.38
668.329	141.749	676.086	151.737	667.691	146.924	669.748	147.991	667.368	145.465																					118	32.6586	50	-34906.9	50	-20407.6	50	8763.35	117	-43.4205	50	6880.8
669.104	141.917	676.838	151.872	668.457	147.149	670.517	148.159	668.126	145.587																					118	32.0775	50	-34939.8	50	-20428.2	50	8741.88	117	-41.813	50	6856.9
669.861	142.101	677.598	151.943	669.205	147.19	671.276	148.267	668.881	145.661																					118	28.9035	50	-34973.4	50	-20450.7	50	8722.28	117	-40.3306	50	6832.94
670.63	142.238	678.37	152.175	669.96	147.293	672.051	148.455	669.661	145.873																					118	29.3451	50	-35003.1	50	-20475.6	50	8702.82	117	-43.096	50	6805.9
671.383	142.398	679.154	152.386	670.731	147.513	672.794	148.514	670.426	146.096																					118	29.1234	50	-35039.4	50	-20498.1	50	8685.17	117	-43.0825	50	6782.79
672.155	142.598	679.923	152.616	671.503	147.784	673.565	148.63	671.199	146.268																					118	28.9857	50	-35073.4	50	-20518.4	50	8663.46	117	-43.1916	50	6761.28
672.942	142.884	680.675	152.678	672.287	148.077	674.328	148.83	671.961	146.407																					118	28.7121	50	-35106.3	50	-20542.7	50	8643.87	117	-41.4965	50	6708.8
673.702	143.053	681.439	152.765	673.033	148.236	675.081	148.953	672.731	146.601																					118	28.7586	50	-35138.7	50	-20564.7	50	8626.68	117	-40.1885	50	6685.68
674.475	143.124	682.204	152.941	673.818	148.366	675.833	148.99	673.488	146.756																					118	35.1245	50	-35171.8	50	-20585.1	50	8605.62	117	-42.8948	50	6662.75
675.246	143.345	682.964	153.105	674.58	148.598	676.582	149.105	674.251	146.853																					118	29.7171	50	-35204.3	50	-20609.6	50	8585.81	118	-41.5143	50	6641.39
676.011	143.466	683.72	153.229	675.326	148.625	677.362	149.345	675.022	147.044																					118	28.8213	50	-35234	50	-20631.4	50	8566.88	118	-43.0226	50	6615.83
676.76	143.59	684.492	153.451	676.089	148.78	678.12	149.614	675.795	147.256																					119	28.9768	50	-35269.4	50	-20653.4	50	8547.47	118	-42.767	50	6593.88
677.525	143.634	685.258	153.696	676.854	148.973	678.873	149.72	676.551	147.403																					119	28.8927	50	-35302.5	50	-20675.2	50	8528.34	118	-42.8742	50	6569.48
678.3	143.892	686.012	153.738	677.652	149.294	679.623	149.763	677.307	147.457																					119	30.1802	50	-35334.6	50	-20696.9	50	8509.64	118	-42.589	50	6543.76
679.051	143.985	686.781	153.87	678.418	149.568	680.403	149.997	678.074	147.667																					119	28.4188	50	-35366.7	50	-20719.3	50	8488.73	118	-41.1505	50	6524.2
679.833	144.24	687.537	154.056	679.191	149.674	681.16	150.249	678.838	147.854																					119	28.4707	50	-35395.9	50	-20741	50	8469.4	118	-41.627	50	6498.88
680.602	144.484	688.303	154.173	679.965	149.872	681.927	150.377	679.609	148.037																					119	28.2955	50	-35431.7	50	-20760.1	50	8450.48	118	-42.5864	50	6477.43
681.36	144.635	689.075	154.413	680.74	150.101	682.692	150.587	680.372	148.183																					119	27.9272	50	-35460.6	50	-20784	50	8433.27	118	-40.7347	50	6457.13
682.12	144.686	689.845	154.586	681.493	150.186	683.444	150.696	681.153	148.434																					119	28.5245	50	-35496.1	50	-20805.9	50	8412.55	119	-42.4576	50	6432.83
682.89	144.969	690.603	154.683	682.26	150.353	684.23	150.899	681.915	148.621																					119	28.3563	50	-35527.7	50	-20825	50	8393.85	119	-42.2394	50	6411.85
683.67	145.144	691.377	154.919	683.018	150.475	684.979	151.141	682.673	148.747																					119	28.7694	50	-35559.7	50	-20848.9	50	8377.84	119	-42.0526	50	6389.5
684.455	145.512	692.14	155.017	683.79	150.62	685.731	151.187	683.438	148.874																					119	30.6791	50	-35591.1	50	-20870.3	50	8356.37	119	-41.0673	50	6364.52
685.215	145.595	692.911	155.2	684.527	150.681	686.492	151.359	684.189	149.034																					119	28.5136	50	-35620.2	50	-20891.9	50	8340.17	119	-42.1769	50	6341.61
685.99	145.732	693.686	155.399	685.301	150.822	687.259	151.546	684.955	149.16																					119	29.3094	50	-35655.6	50	-20910.8	50	8319.26	119	-41.897	50	6316.93
686.753	145.869	694.463	155.617	686.066	151.123	688.026	151.79	685.738	149.454																					119	28.9446	50	-35686.6	50	-20934.4	50	8300.55	119	-41.813	50	6296.54
687.512	146.036	695.225	155.722	686.808	151.209	688.797	151.964	686.513	149.695																					119	28.6085	50	-35718.8	50	-20955.6	50	8286.32	119	-41.5546	50	6276.71
688.279	146.159	695.995	155.809	687.566	151.327	689.572	152.248	687.283	149.908																					119	28.4421	50	-35750.8	50	-20976.9	50	8263.9	120	-41.3838	50	6252.94
689.021	146.203	696.762	155.981	688.346	151.575	690.268	152.329	688.041	149.98																					119	29.05	50	-35782.1	50	-20995.9	50	8245.27	120	-41.5582	50	6229.68
689.793	146.325	697.507	156.069	689.113	151.791	690.939	152.416	688.824	150.216																					120	28.14	50	-35814.2	50	-21017.2	50	8227.1	120	-41.2515	50	6207.76
690.558	146.555	698.276	156.208	689.894	152.03	691.692	152.549	689.593	150.377																					120	28.2812	50	-35845.5	50	-21040.5	50	8210.8	120	-40.9323	50	6186.57
691.319	146.721	699.044	156.386	690.676	152.294	692.466	152.698	690.362	150.549																					120	29.5598	50	-35877.7	50	-21060.8	50	8190.77	120	-40.69	50	6163.85
692.073	146.823	699.815	156.541	691.431	152.399	693.236	152.927	691.126	150.624																					120	27.9414	50	-35908.6	50	-21081.8	50	8173.16	120	-38.6587	50	6141.9
692.847	146.979	700.582	156.731	692.201	152.514	694.007	153.078	691.897	150.805																					120	28.4797	50	-35940.5	50	-21102.4	50	8155.7	120	-40.5139	50	6117.89
693.63	147.334	701.363	156.917	692.99	152.811	694.641	153.296	692.66	150.947																					120	28.6441	50	-35971.7	50	-21121.2	50	8136.81	120	-40.2993	50	6097.84
694.394	147.514	702.121	157.076	693.764	153.022	695.419	153.568	693.426	151.065																					120	28.8105	50	-36003.1	50	-21142.1	50	8120.4	120	-40.4361	50	6076.63
695.158	147.623	702.898	157.235	694.51	153.092	696.187	153.636	694.197	151.272																					120	31.212	50	-36034.1	50	-21164.8	50	8102.64	120	-40.4924	50	6054.87
695.918	147.684	703.66	157.427	695.269	153.176	696.959	153.815	694.958	151.428																					120	28.78	50	-36065.1	50	-21185.9	50	8086.46	120	-37.3757	50	6033.23
696.682	147.809	704.445	157.632	696.025	153.3	697.72	153.895	695.709	151.506																					120	31.4677	50	-36096.6	50	-21206	50	8066.37	120	-40.2403	50	6012.13
697.442	147.99	705.196	157.744	696.791	153.46	698.518	154.127	696.482	151.685																					121	28.848	50	-36127.2	50	-21226.7	50	8047.24	121	-40.2242	50	5990.4
698.204	148.139	705.966	157.829	697.548	153.647	699.287	154.377	697.239	151.8																					121	28.4511	50	-36155.2	50	-21247.1	50	8029.02	121	-39.9997	50	5969.03
698.975	148.334	706.733	158.019	698.315	153.823	699.858	154.381	698.015	152.064																					121	29.0627	50	-36189	50	-21267.6	50	8011.49	121	-39.939	50	5948.6
699.731	148.469	707.49	158.163	699.057	153.931	700.653	154.454	698.779	152.212																					121	29.912	50	-36220.1	50	-21288.5	50	7996.18	121	-39.7405	50	5923.8
700.51	148.643	708.248	158.299	699.813	154.013	701.408	154.571	699.55	152.372																					121	31.135	50	-36251	50	-21308.7	50	7975.84	121	-39.8916	50	5902.39
701.277	148.904	709.01	158.444	700.572	154.194	702.175	154.7	700.318	152.57																					121	30.4914	50	-36281.5	50	-21326.8	50	7958.15	121	-39.5939	50	5883.49
702.045	148.997	709.792	158.684	701.339	154.424	702.929	154.862	701.095	152.709																					121	28.9821	50	-36311.7	50	-21348.9	50	7940.66	121	-39.5197	50	5862.13
702.801	149.117	710.562	158.849	702.094	154.629	703.716	155.082	701.886	153.018																					121	29.558	50	-36342.4	50	-21369	50	7923.66	121	-39.2917	50	5841.13
703.55	149.138	711.335	159.077	702.861	154.84	704.472	155.355	702.632	153.125																					122	29.2342	50	-36373.1	50	-21389.3	50	7906	121	-36.1106	50	5823.27
704.321	149.369	712.109	159.285	703.62	155.048	705.21	155.295	703.375	153.114																					122	29.0412	50	-36403.5	50	-21407.6	50	7888.72	121	-38.9984	50	5797.43
705.09	149.583	712.864	159.378	704.379	155.154	705.986	155.514	704.151	153.29																					122	29.1019	50	-36431.2	50	-21429.6	50	7872.9	121	-38.7221	50	5775.92
705.848	149.759	713.635	159.516	705.142	155.315	706.74	155.727	704.911	153.488																					122	32.8266	50	-36464.4	50	-21449.6	50	7854.07	121	-38.3762	50	5757.2
706.614	149.885	714.396	159.726	705.928	155.597	707.515	155.905	705.68	153.627																					122	31.026	50	-36494.4	50	-21469.2	50	7838.56	121	-38.8089	50	5735.99
707.371	150.064	715.14	159.805	706.674	155.787	708.261	156.032	706.468	153.866																					122	30.7221	50	-36523.7	50	-21489.5	50	7819.54	121	-38.1472	50	5714.93
708.129	150.17	715.913	159.973	707.441	155.883	709.023	156.149	707.226	154.085																					122	33.8745	50	-36554.4	50	-21507.3	50	7802.46	121	-38.8348	50	5692.59
708.882	150.307	716.667	160.153	708.191	156.034	709.786	156.333	707.998	154.176																					122	35.3963	50	-36583.5	50	-21529.2	50	7786.48	121	-36.8678	50	5671.82
709.656	150.502	717.443	160.34	708.978	156.307	710.556	156.536	708.751	154.335																					122	29.9549	50	-36612.9	50	-21548.4	50	7768.34	121	-38.782	50	5650.86
710.423	150.683	718.207	160.578	709.735	156.492	711.314	156.702	709.507	154.413																					122	29.7672	50	-36642.8	50	-21568.3	50	7750.73	121	-38.2555	50	5632.26
711.196	150.946	718.974	160.7	710.492	156.536	712.084	156.918	710.246	154.513																					122	29.8636	50	-36672.3	50	-21585.7	50	7733.72	121	-37.2836	50	5610.09
711.968	151.157	719.756	160.939	711.255	156.689	712.835	157.093	711.018	154.64																					122	29.7458	50	-36701.4	50	-21607.2	50	7716.75	122	-38.5129	50	5591.43
712.729	151.317	720.544	161.19	712.021	156.836	713.6	157.202	711.784	154.904																					123	32.7694	50	-36730.9	50	-21627.1	50	7699.75	122	-38.4164	50	5571.1
713.515	151.522	721.306	161.311	712.797	157.113	714.364	157.419	712.531	154.995																					123	28.8516	50	-36759.6	50	-21646.7	50	7684.49	122	-36.9626	50	5550.81
714.247	151.631	722.081	161.39	713.553	157.218	715.117	157.558	713.32	155.248																					123	29.161	50	-36789.6	50	-21666.1	50	7666.08	122	-38.4575	50	5528.78
714.994	151.602	722.86	161.631	714.332	157.431	715.87	157.688	714.106	155.566																					123	28.9589	50	-36817.8	50	-21685.6	50	7650.77	122	-38.0838	50	5510.47
715.745	151.679	723.617	161.704	715.066	157.463	716.615	157.789	714.864	155.684																					123	29.1735	50	-36847.6	50	-21705.2	50	7635.65	122	-38.167	50	5490.03
716.526	151.916	724.388	161.816	715.85	157.61	717.381	157.972	715.621	155.77																					123	30.1284	50	-36876.1	50	-21723.8	50	7616.72	122	-38.5702	50	5470.09
717.281	152.133	725.143	161.905	716.595	157.829	718.142	158.229	716.378	155.873																					123	28.9356	50	-36905.2	50	-21742.9	50	7598.51	122	-38.4271	50	5450.05
718.054	152.277	725.922	162.094	717.375	157.97	718.913	158.381	717.134	156.037																					123	28.4333	50	-36932.4	50	-21760.5	50	7584.46	122	-38.5022	50	5428.53
718.83	152.547	726.696	162.226	718.151	158.275	719.693	158.667	717.897	156.124																					123	30.8061	50	-36961.9	50	-21781.5	50	7566.75	123	-38.4665	50	5411.48
719.608	152.714	727.478	162.445	718.898	158.317	720.464	158.832	718.664	156.291																					123	28.41	50	-36987.4	50	-21800.4	50	7548.37	123	-38.268	50	5390.11
720.364	152.819	728.237	162.474	719.65	158.361	721.216	158.969	719.437	156.492																					123	30.377	50	-37018.9	50	-21819.7	50	7531.91	123	-37.3963	50	5371.78
721.124	152.864	729.014	162.588	720.424	158.547	721.998	159.094	720.202	156.609																					123	34.5468	50	-37046.7	50	-21838.7	50	7515.1	123	-38.5282	50	5351.12
721.899	153.031	729.788	162.74	721.181	158.669	722.763	159.304	720.97	156.774																					123	29.5704	50	-37074.9	50	-21857.8	50	7500.55	123	-38.2769	50	5330.69
722.657	153.158	730.559	162.864	721.933	158.773	723.522	159.388	721.741	156.968																					123	28.95	50	-37103.5	50	-21877.1	50	7482.97	123	-38.318	50	5310.77
723.415	153.166	731.33	163.004	722.698	158.889	724.279	159.527	722.495	157.082																					123	29.8941	50	-37130.8	50	-21895.4	50	7469.54	123	-38.1258	50	5290.57
724.199	153.437	732.093	163.076	723.477	159.108	725.039	159.633	723.265	157.197																					123	29.0322	50	-37158.3	50	-21913.9	50	7450.06	123	-38.2081	50	5269.29
724.978	153.659	732.854	163.107	724.265	159.428	725.792	159.788	724.022	157.344																					123	29.1019	50	-37185.7	50	-21933.6	50	7433.78	123	-37.2568	50	5250.07
725.751	153.852	733.644	163.316	725.035	159.595	726.536	159.808	724.776	157.395																					123	30.8991	50	-37213.5	50	-21950.4	50	7418.81	123	-37.837	50	5234.07
726.523	153.961	734.393	163.393	725.808	159.721	727.306	159.956	725.561	157.646																					124	28.1256	50	-37240.9	50	-21970.5	50	7401.19	124	-37.0717	50	5213.21
727.288	154.081	735.182	163.496	726.593	159.912	728.068	160.139	726.329	157.884																					124	29.1771	50	-37267.8	50	-21989.4	50	7384.44	124	-36.6229	50	5193.08
728.054	154.173	735.938	163.66	727.359	160.055	728.844	160.315	727.115	158.07																					124	29.0715	50	-37295.7	50	-22007.5	50	7370.19	124	-34.8383	50	5173.79
728.82	154.248	736.705	163.684	728.137	160.19	729.62	160.511	727.868	158.174																					124	27.8091	50	-37320.1	50	-22025.7	50	7353.78	124	-37.6037	50	5152.17
729.58	154.314	737.453	163.721	728.904	160.343	730.4	160.709	728.661	158.331																					124	28.038	50	-37350	50	-22043	50	7335.94	124	-35.8129	50	5135.24
730.338	154.396	738.227	163.784	729.661	160.375	731.173	160.817	729.449	158.562																					124	28.0041	50	-37377.5	50	-22063.2	50	7320.12	124	-37.4481	50	5113.77
731.118	154.559	739.004	163.995	730.446	160.541	731.937	160.904	730.203	158.647																					124	28.1488	50	-37404.7	50	-22081.3	50	7304.91	124	-37.1441	50	5096.41
731.88	154.72	739.767	164.079	731.213	160.664	732.699	161.039	730.965	158.659																					124	27.8342	50	-37431.6	50	-22100.1	50	7290.13	124	-37.3033	50	5077.12
732.638	154.768	740.539	164.221	732.002	160.827	733.473	161.127	731.727	158.839																					124	28.1167	50	-37458.8	50	-22116.5	50	7274.74	124	-37.3766	50	5062.13
733.424	154.955	741.312	164.381	732.751	160.998	734.231	161.25	732.468	158.86																					124	27.752	50	-37485.1	50	-22136.9	50	7257.55	124	-37.2925	50	5039.02
734.191	155.172	742.07	164.433	733.514	160.981	735.006	161.392	733.233	158.942																					124	27.9343	50	-37512.1	50	-22155.2	50	7242.37	125	-34.7542	50	5023.26
734.953	155.192	742.845	164.582	734.293	161.187	735.761	161.506	734.016	159.201																					124	28.0292	50	-37538.8	50	-22173.3	50	7227.17	125	-36.6327	50	5000.87
735.725	155.376	743.617	164.696	735.059	161.328	736.522	161.559	734.8	159.402																					125	28.4064	50	-37566.1	50	-22190.6	50	7210.71	125	-36.9832	50	4984.15
736.487	155.443	744.38	164.742	735.829	161.431	737.305	161.748	735.58	159.629																					125	27.8021	50	-37591.2	50	-22209.1	50	7194.58	125	-37.1405	50	4963.41
737.263	155.587	745.149	164.82	736.589	161.561	738.091	162.064	736.351	159.737																					125	28.6746	50	-37618	50	-22226.9	50	7178.37	125	-36.5273	50	4944.5
738.051	155.775	745.915	164.904	737.336	161.589	738.839	162.119	737.119	159.831																					125	33.6081	50	-37643.5	50	-22245.4	50	7162.92	125	-36.8616	50	4924.07
738.827	155.979	746.693	165.015	738.108	161.694	739.612	162.172	737.879	159.937																					125	29.7081	50	-37671.1	50	-22263.5	50	7150.48	125	-36.6363	50	4905.99
739.594	156.089	747.46	165.082	738.876	161.878	740.369	162.314	738.646	159.995																					125	27.5713	50	-37696.6	50	-22281.3	50	7131.65	125	-36.3886	50	4887.75
740.37	156.11	748.229	165.131	739.66	162.029	741.134	162.347	739.412	160.172																					125	27.5016	50	-37723.5	50	-22298.8	50	7116.1	125	-36.4325	50	4869.55
741.132	156.242	748.997	165.28	740.429	162.191	741.882	162.363	740.176	160.251																					126	26.9777	50	-37749.4	50	-22317.2	50	7100.84	125	-36.4709	50	4851.54
741.904	156.201	749.747	165.301	741.207	162.342	742.656	162.498	740.946	160.402																					126	27.6339	50	-37774.2	50	-22333	50	7085.4	125	-35.6296	50	4833.54
742.669	156.384	750.521	165.346	741.935	162.329	743.424	162.694	741.741	160.565																					126	27.3497	50	-37800.6	50	-22352.2	50	7070.06	125	-35.6269	50	4813.89
743.432	156.396	751.276	165.432	742.642	162.087	744.179	162.739	742.504	160.759																					126	27.6608	50	-37823.5	50	-22370	50	7054.87	125	-34.9223	50	4793.96
744.188	156.506	752.039	165.499	743.425	162.304	744.94	162.828	743.29	160.865																					126	27.852	50	-37852.6	50	-22388.1	50	7042.93	125	-36.3788	50	4777.03
744.981	156.682	752.797	165.546	744.171	162.492	745.731	163.025	744.069	161.006																					126	28.301	50	-37875.9	50	-22404	50	7024.38	125	-36.385	50	4757.02
745.75	156.849	753.578	165.742	744.969	162.676	746.492	163.191	744.842	161.105																					126	28.2544	50	-37902.9	50	-22423.2	50	7009.25	125	-36.1454	50	4740.38
746.503	156.753	754.35	165.868	745.734	162.948	747.267	163.245	745.589	161.113																					127	30.0085	50	-37928.4	50	-22440.4	50	6992.99	125	-35.9506	50	4722.32
747.299	156.903	755.128	165.98	746.519	163.08	748.039	163.424	746.343	161.124																					127	28.494	50	-37953.2	50	-22457.7	50	6979.74	125	-35.8879	50	4704.19
748.063	157.077	755.906	166.027	747.3	163.285	748.8	163.474	747.108	161.254																					127	28.1042	50	-37979.5	50	-22473.8	50	6962.79	126	-35.3015	50	4684.95
748.845	157.143	756.672	166.071	748.078	163.356	749.571	163.528	747.865	161.347																					127	30.1837	50	-38004.8	50	-22491.4	50	6948.1	126	-35.1879	50	4671.57
749.613	157.291	757.443	166.148	748.828	163.418	750.31	163.57	748.641	161.493																					127	31.9505	50	-38029.9	50	-22509.9	50	6932.52	126	-32.6961	50	4649.98
750.362	157.238	758.211	166.258	749.603	163.464	751.066	163.583	749.441	161.736																					127	27.8002	50	-38053.8	50	-22527.1	50	6919.43	126	-34.0158	50	4630.26
751.154	157.351	758.983	166.318	750.37	163.598	751.828	163.678	750.194	161.834																					127	28.1614	50	-38080	50	-22544.3	50	6904.36	126	-35.1325	50	4613.94
751.912	157.474	759.734	166.307	751.155	163.721	752.61	163.839	750.962	161.841																					127	28.1633	50	-38105.2	50	-22561.4	50	6890.95	126	-35.195	50	4598.36
752.693	157.478	760.495	166.377	751.922	163.902	753.372	163.979	751.712	161.948																					127	28.4617	50	-38129.4	50	-22578.8	50	6873.57	126	-35.0511	50	4576.88
753.489	157.773	761.275	166.439	752.691	163.949	754.148	164.07	752.465	162.005																					127	28.3116	50	-38154.4	50	-22594.3	50	6858.41	126	-35.0985	50	4558.35
754.249	157.768	762.03	166.546	753.444	164.052	754.9	164.168	753.211	162.053																					128	28.6103	50	-38179.7	50	-22613.2	50	6845.44	126	-35.0994	50	4542.72
755.03	157.866	762.788	166.508	754.203	164.065	755.642	164.063	753.983	162.15																					128	28.1614	50	-38204.2	50	-22630.3	50	6829.21	126	-34.917	50	4525
755.801	157.991	763.546	166.558	754.975	164.233	756.422	164.201	754.748	162.3																					128	28.9356	50	-38228.5	50	-22646.7	50	6814.97	126	-34.8187	50	4507.37
756.562	158.003	764.31	166.59	755.735	164.283	757.184	164.354	755.523	162.433																					128	27.8574	50	-38251.2	50	-22663.7	50	6801.53	127	-33.0636	50	4490.65
757.328	158.005	765.067	166.657	756.511	164.37	757.94	164.392	756.316	162.679																					128	33.3505	50	-38277.5	50	-22681.5	50	6785.89	127	-32.9688	50	4472.4
758.1	158.143	765.825	166.666	757.286	164.548	758.716	164.406	757.067	162.704																					128	28.1132	50	-38302.6	50	-22697.8	50	6770.29	127	-34.4306	50	4452.86
758.881	158.312	766.6	166.758	758.047	164.609	759.478	164.56	757.844	162.781																					128	28.0452	50	-38326.9	50	-22714.4	50	6755.58	127	-34.0569	50	4436.2
759.637	158.325	767.387	166.901	758.826	164.744	760.249	164.619	758.587	162.82																					128	27.8002	50	-38348.1	50	-22729.3	50	6740.87	127	-34.022	50	4418.45
760.403	158.322	768.165	167.074	759.566	164.747	761.005	164.681	759.353	162.851																					128	28.0273	50	-38374.7	50	-22748	50	6729.23	127	-34.0533	50	4406.28
761.176	158.433	768.917	167.051	760.328	164.744	761.772	164.723	760.115	162.981																					128	27.6714	50	-38399.2	50	-22765.1	50	6711.78	127	-34.132	50	4385.24
761.935	158.486	769.673	166.975	761.1	164.914	762.542	164.809	760.898	163.142																					128	29.0053	50	-38420.6	50	-22781.9	50	6697.45	127	-32.3644	50	4368.18
762.693	158.47	770.437	167.068	761.863	164.971	763.291	164.851	761.676	163.301																					128	27.3675	50	-38446.2	50	-22796.6	50	6682.91	128	-32.0131	50	4350.09
763.463	158.521	771.2	167.217	762.632	165.103	764.057	164.837	762.433	163.332																					128	31.2727	50	-38470.8	50	-22814	50	6668.45	128	-33.7324	50	4334.09
764.23	158.553	771.959	167.235	763.398	165.161	764.82	164.942	763.185	163.265																					128	27.8502	50	-38494.6	50	-22830.5	50	6653.91	128	-33.4973	50	4316.49
765.002	158.612	772.713	167.303	764.149	165.221	765.578	164.959	763.95	163.356																					128	28.1453	50	-38518.4	50	-22848	50	6639.7	128	-33.4132	50	4300.49
765.765	158.748	773.457	167.326	764.91	165.244	766.328	165.005	764.706	163.393																					128	27.5838	50	-38541.8	50	-22864.1	50	6626.92	128	-33.1655	50	4284.25
766.516	158.687	774.229	167.502	765.661	165.302	767.075	164.976	765.464	163.414																					128	27.3621	50	-38566	50	-22880.4	50	6613.19	128	-33.1288	50	4267.24
767.27	158.747	775.003	167.637	766.417	165.33	767.844	165.087	766.228	163.469																					128	27.312	50	-38587.1	50	-22896.8	50	6597.57	128	-33.3872	50	4250.23
768.05	158.877	775.79	167.803	767.19	165.495	768.601	165.129	767.023	163.646																					129	27.1851	50	-38613.7	50	-22911.6	50	6582.57	128	-33.0788	50	4229.76
768.813	159.043	776.546	167.867	767.974	165.667	769.384	165.301	767.796	163.803																					129	27.2477	50	-38634.8	50	-22929.3	50	6573.83	128	-32.284	50	4215.03
769.56	159.05	777.288	167.846	768.723	165.753	770.14	165.394	768.559	163.884																					129	27.1458	50	-38660.1	50	-22945.8	50	6554.73	128	-32.7775	50	4200.14
770.313	159.09	778.057	167.896	769.477	165.71	770.899	165.424	769.3	163.871																					129	27.0384	50	-38683.5	50	-22961.7	50	6540.25	128	-32.816	50	4179.4
771.075	159.195	778.828	168.046	770.239	165.785	771.652	165.432	770.073	163.973																					129	29.642	50	-38706.5	50	-22977.8	50	6526.43	129	-32.7855	50	4163.89
771.848	159.327	779.598	168.12	771.011	165.932	772.429	165.612	770.844	164.158																					129	26.586	50	-38730.8	50	-22993.6	50	6515.16	129	-32.3814	50	4147.74
772.612	159.491	780.376	168.227	771.778	166.06	773.192	165.721	771.633	164.333																					129	26.983	50	-38753.3	50	-23009.9	50	6498.26	129	-29.5069	50	4130.43
773.364	159.526	781.132	168.229	772.539	166.149	773.954	165.806	772.385	164.374																					129	26.6307	50	-38774	50	-23026.2	50	6487.9	129	-29.4194	50	4113.69
774.125	159.582	781.898	168.271	773.326	166.385	774.71	165.888	773.163	164.505																					129	26.9973	50	-38800.1	50	-23042.2	50	6470.34	129	-32.1829	50	4099.18
774.875	159.697	782.681	168.415	774.063	166.398	775.471	165.937	773.922	164.621																					129	28.4994	50	-38822.6	50	-23058.4	50	6456.55	129	-32.1731	50	4080.75
775.614	159.645	783.463	168.539	774.85	166.526	776.244	166.078	774.671	164.647																					129	29.7957	50	-38845.5	50	-23073.9	50	6445.61	129	-32.1123	50	4065.07
776.379	159.782	784.232	168.667	775.629	166.71	777.019	166.224	775.441	164.676																					129	27.8342	50	-38868.5	50	-23090.6	50	6430.35	129	-30.5128	50	4046
777.151	160.028	785.003	168.653	776.387	166.825	777.794	166.394	776.217	164.866																					129	32.1793	50	-38890.9	50	-23106.1	50	6416.97	129	-30.9295	50	4030.08
777.923	160.156	785.765	168.662	777.123	166.754	778.536	166.389	776.958	164.906																					129	26.899	50	-38913.3	50	-23122.6	50	6402.98	129	-30.4108	50	4013.8
778.721	160.393	786.542	168.732	777.901	166.888	779.301	166.361	777.693	164.879																					129	29.2272	50	-38933.8	50	-23138.1	50	6387.76	129	-31.3318	50	3998.58
779.459	160.414	787.308	168.787	778.654	166.935	780.053	166.466	778.467	165.014																					129	27.0903	50	-38959.2	50	-23153.7	50	6374.09	129	-31.3577	50	3982.96
780.219	160.402	788.077	168.827	779.426	167.035	780.813	166.543	779.232	165.225																					129	29.3613	50	-38981.6	50	-23169.1	50	6360.35	129	-30.6425	50	3968.27
780.974	160.495	788.851	168.953	780.201	167.22	781.579	166.679	780.021	165.411																					130	28.5942	50	-39004.6	50	-23184.7	50	6347.02	129	-31.077	50	3949.53
781.766	160.677	789.64	169.028	780.948	167.327	782.346	166.779	780.791	165.619																					130	27.0707	50	-39027.3	50	-23200.7	50	6333.52	129	-28.5959	50	3931.85
782.539	160.842	790.427	169.182	781.717	167.381	783.133	166.944	781.561	165.664																					130	28.6818	50	-39049.7	50	-23215.3	50	6322.92	129	-30.4529	50	3915.45
783.31	160.909	791.192	169.222	782.493	167.527	783.908	167.148	782.318	165.757																					130	27.4855	50	-39072	50	-23230.5	50	6306.68	129	-30.7068	50	3902.03
784.078	160.97	791.994	169.369	783.252	167.525	784.681	167.251	783.096	165.874																					130	27.0206	50	-39092.5	50	-23247.6	50	6294.59	130	-30.5387	50	3885.24
784.835	161.066	792.76	169.415	783.997	167.56	785.463	167.341	783.884	166.113																					130	31.4461	50	-39116.7	50	-23262.9	50	6280.46	130	-30.2696	50	3871.98
785.603	161.117	793.556	169.548	784.765	167.654	786.2	167.363	784.647	166.124																					130	32.099	50	-39139.8	50	-23278.7	50	6266.55	130	-29.8047	50	3852.89
786.384	161.278	794.319	169.617	785.532	167.836	786.966	167.327	785.416	166.223																					130	27.557	50	-39160.8	50	-23292.1	50	6254.37	130	-30.25	50	3838.23
787.147	161.324	795.083	169.576	786.311	167.879	787.708	167.374	786.181	166.337																					130	26.9311	50	-39180.8	50	-23307.5	50	6240.3	130	-28.9393	50	3821.87
787.924	161.375	795.862	169.753	787.083	168.038	788.491	167.429	786.958	166.49																					131	30.2088	50	-39205.4	50	-23325	50	6226.38	130	-30.0622	50	3804.75
788.69	161.519	796.637	169.842	787.856	168.087	789.27	167.665	787.717	166.513																					131	27.0528	50	-39227.2	50	-23340.6	50	6214.24	130	-29.9737	50	3787.49
789.47	161.596	797.414	169.923	788.626	168.225	790.041	167.703	788.484	166.469																					131	27.489	50	-39249.1	50	-23355.5	50	6199.55	130	-28.8311	50	3774.6
790.247	161.741	798.205	170.087	789.413	168.366	790.839	167.912	789.272	166.624																					131	30.8633	50	-39271.3	50	-23371.1	50	6187.12	130	-30.0014	50	3757.41
791.012	161.774	798.946	170.061	790.184	168.504	791.606	167.972	790.044	166.82																					131	27.8342	50	-39293.2	50	-23386.6	50	6173.15	130	-29.7636	50	3740.89
791.794	161.838	799.731	170.014	790.958	168.539	792.379	168.032	790.817	166.894																					131	27.2995	50	-39314.5	50	-23401.2	50	6160.33	130	-29.4918	50	3729.25
792.583	162.002	800.55	170.269	791.727	168.573	793.14	168.07	791.576	166.951																					131	31.6662	50	-39337	50	-23414.7	50	6147.32	130	-26.4627	50	3710.14
793.346	162.079	801.321	170.342	792.49	168.592	793.9	168.056	792.35	167.021																					131	28.5065	50	-39359.1	50	-23431.5	50	6138	130	-29.2343	50	3693.45
794.117	162.124	802.101	170.321	793.267	168.703	794.679	168.201	793.127	167.121																					131	28.3904	50	-39380.3	50	-23446.7	50	6121.42	131	-29.0054	50	3679.01
794.881	162.212	802.873	170.448	794.038	168.812	795.461	168.333	793.924	167.273																					132	27.3729	50	-39402.3	50	-23461.9	50	6111.92	131	-27.9531	50	3663.82
795.656	162.236	803.63	170.383	794.807	168.901	796.256	168.448	794.709	167.456																					132	29.4578	50	-39423.3	50	-23476.8	50	6098.96	131	-28.9742	50	3648.17
796.449	162.471	804.428	170.523	795.57	168.953	797.057	168.717	795.489	167.543																					132	31.0242	50	-39444.8	50	-23491.5	50	6083.03	131	-28.7309	50	3631.3
797.228	162.588	805.228	170.668	796.349	168.97	797.825	168.73	796.253	167.54																					132	28.5459	50	-39466.7	50	-23506.6	50	6069.82	131	-26.9428	50	3615.82
798.007	162.759	806.004	170.703	797.129	169.125	798.611	168.789	797.037	167.6																					132	28.8337	50	-39488.1	50	-23521.7	50	6057.34	131	-27.8664	50	3602.08
798.781	162.745	806.778	170.795	797.89	169.223	799.393	168.824	797.795	167.659																					132	35.6322	50	-39507.2	50	-23536.2	50	6044.5	131	-28.0676	50	3586.51
799.526	162.669	807.56	170.897	798.664	169.288	800.187	168.951	798.567	167.646																					132	33.5329	50	-39530.7	50	-23551.5	50	6034.53	131	-27.9066	50	3570.9
800.298	162.639	808.353	171.005	799.426	169.288	800.961	169.029	799.339	167.786																					132	33.0823	50	-39552.4	50	-23566.9	50	6019.78	132	-27.9486	50	3555.51
801.086	162.826	809.118	170.946	800.217	169.4	801.746	169.077	800.123	167.883																					132	33.0037	50	-39573.7	50	-23579.8	50	6006.91	132	-27.6169	50	3541.04
801.875	163.02	809.908	170.997	800.981	169.49	802.524	169.123	800.914	167.982																					132	32.9108	50	-39594.3	50	-23594.4	50	5995.08	132	-27.7707	50	3526.72
802.644	163.114	810.695	171.064	801.774	169.638	803.314	169.195	801.685	168.105																					132	32.8946	50	-39616.5	50	-23610.7	50	5981.83	132	-24.4322	50	3510.91
803.432	163.132	811.477	171.122	802.543	169.762	804.061	169.174	802.444	168.036																					132	33.0216	50	-39637.8	50	-23625.8	50	5970.58	132	-27.3389	50	3494.66
804.194	163.169	812.252	171.096	803.32	169.804	804.87	169.22	803.242	168.208																					133	33.0752	50	-39659.2	50	-23638.4	50	5956.57	132	-27.4337	50	3482.24
804.978	163.172	813.048	171.145	804.104	169.927	805.665	169.541	804.04	168.384																					133	33.0823	50	-39680.2	50	-23654.7	50	5942.72	132	-27.1976	50	3464.58
805.748	163.328	813.844	171.212	804.89	169.981	806.429	169.554	804.802	168.416																					133	32.7069	50	-39701.3	50	-23667.6	50	5930.32	132	-27.2048	50	3449.33
806.512	163.249	814.62	171.236	805.674	170.162	807.195	169.482	805.565	168.353																					133	37.7797	50	-39721.1	50	-23682	50	5919.14	132	-27.008	50	3437.73
807.295	163.351	815.374	171.208	806.455	170.225	807.979	169.548	806.341	168.448																					133	36.7124	50	-39742.5	50	-23698.6	50	5905.23	133	-24.9526	50	3420.47
808.065	163.381	816.149	171.205	807.247	170.369	808.752	169.621	807.121	168.547																					133	33.0234	50	-39764.3	50	-23712.8	50	5893.07	133	-26.603	50	3404.52
808.835	163.396	816.924	171.243	808.005	170.359	809.524	169.617	807.924	168.697																					133	32.2098	50	-39784.8	50	-23727.3	50	5883.57	133	-26.1346	50	3387.82
809.613	163.474	817.711	171.286	808.801	170.38	810.301	169.691	808.698	168.762																					133	35.441	50	-39806	50	-23741.5	50	5867.88	133	-25.7832	50	3372.88
810.398	163.638	818.494	171.319	809.587	170.509	811.09	169.73	809.489	168.803																					133	31.6161	50	-39826.5	50	-23756.6	50	5855.74	133	-26.0103	50	3359.99
811.186	163.751	819.249	171.289	810.376	170.559	811.847	169.719	810.278	168.925																					133	35.5983	50	-39847.2	50	-23770.1	50	5843.22	133	-25.903	50	3344.69
811.973	163.906	820.004	171.211	811.158	170.666	812.62	169.707	811.018	168.915																					133	31.9988	50	-39867.8	50	-23783.4	50	5831.03	133	-24.5243	50	3329.92
812.748	163.922	820.807	171.334	811.947	170.704	813.408	169.825	811.774	168.85																					133	32.1703	50	-39889.1	50	-23797.5	50	5819.99	133	-25.4765	50	3315.64
813.515	163.921	821.589	171.394	812.716	170.766	814.205	169.948	812.562	169.033																					133	35.6555	50	-39909.2	50	-23813.5	50	5806.75	133	-25.464	50	3300.01
814.287	163.982	822.364	171.395	813.5	170.779	814.953	169.934	813.35	169.165																					133	29.2629	50	-39930.5	50	-23827.6	50	5794.47	133	-25.2521	50	3285.67
815.067	164.136	823.154	171.486	814.279	170.887	815.725	169.877	814.175	169.35																					133	32.2366	50	-39950.5	50	-23842.4	50	5782.54	133	-22.5243	50	3271.92
815.867	164.291	823.933	171.505	815.038	170.888	816.499	169.909	814.936	169.333																					133	30.7953	50	-39968.8	50	-23856.1	50	5772.34	133	-25.0536	50	3256.66
816.649	164.389	824.712	171.521	815.822	170.942	817.306	170.066	815.723	169.398																					133	26.772	50	-39991.6	50	-23870.3	50	5757.99	133	-24.8399	50	3243.24
817.418	164.39	825.489	171.568	816.596	171.046	818.079	170.149	816.495	169.461																					133	26.8864	50	-40011.9	50	-23884.6	50	5745.72	133	-23.6669	50	3226.34
818.21	164.513	826.268	171.558	817.369	171.062	818.848	170.13	817.271	169.434																					134	26.4681	50	-40030.4	50	-23897	50	5734.03	133	-23.7796	50	3211.7
818.991	164.593	827.049	171.589	818.127	171.06	819.605	170.081	818.009	169.399																					134	27.4014	50	-40052.8	50	-23912.4	50	5721.98	134	-24.4269	50	3201.11
819.766	164.602	827.832	171.596	818.92	171.139	820.384	170.14	818.787	169.355																					134	29.1001	50	-40072.9	50	-23926.8	50	5711.06	134	-24.1148	50	3185.1
820.542	164.646	828.605	171.627	819.712	171.321	821.157	170.165	819.574	169.573																					134	27.4229	50	-40092.6	50	-23939.3	50	5698.08	134	-24.172	50	3170.33
821.314	164.616	829.403	171.651	820.495	171.387	821.931	170.23	820.357	169.63																					134	26.6611	50	-40111.1	50	-23953.8	50	5686.89	134	-23.9271	50	3154.68
822.109	164.702	830.192	171.719	821.273	171.471	822.689	170.188	821.159	169.709																					134	26.9919	50	-40133.8	50	-23968.5	50	5673.8	134	-23.5185	50	3141.54
822.875	164.719	830.968	171.685	822.027	171.457	823.466	170.249	821.921	169.699																					134	28.4601	50	-40153.3	50	-23982.6	50	5662.35	134	-23.2574	50	3127.57
823.662	164.747	831.783	171.745	822.825	171.578	824.214	170.217	822.686	169.709																					134	30.3233	50	-40173.9	50	-23994.7	50	5651.78	134	-23.2207	50	3111.43
824.425	164.763	832.548	171.766	823.612	171.672	825.003	170.299	823.46	169.718																					134	26.4519	50	-40192.9	50	-24010.1	50	5640.48	134	-23.1063	50	3099.8
825.226	164.849	833.32	171.688	824.395	171.739	825.772	170.327	824.241	169.818																					134	26.5771	50	-40212.9	50	-24023.9	50	5627.22	134	-20.426	50	3084.56
825.977	164.849	834.096	171.686	825.171	171.768	826.572	170.438	824.995	169.788																					134	27.6034	50	-40232.8	50	-24037.6	50	5616.83	134	-22.9186	50	3070.81
826.757	164.826	834.881	171.646	825.952	171.839	827.342	170.528	825.751	169.726																					135	27.3657	50	-40253.1	50	-24051.4	50	5606.13	134	-22.9302	50	3054.72
827.532	164.872	835.645	171.541	826.701	171.764	828.107	170.449	826.529	169.776																					135	28.2955	50	-40273.8	50	-24063.9	50	5594.22	134	-22.156	50	3044.91
828.304	164.859	836.432	171.587	827.505	171.852	828.864	170.366	827.32	169.866																					135	29.2826	50	-40293.2	50	-24078.7	50	5579.88	134	-22.6843	50	3027.42
829.099	164.938	837.218	171.567	828.277	171.957	829.654	170.397	828.133	169.967																					135	26.5628	50	-40312.4	50	-24092.4	50	5573.02	134	-21.9002	50	3012.37
829.877	165.019	838.035	171.628	829.057	171.999	830.44	170.538	828.913	170.058																					135	26.5002	50	-40331.9	50	-24104	50	5557.65	134	-22.4787	50	3000.1
830.674	165.02	838.787	171.566	829.806	171.929	831.215	170.537	829.692	169.942																					135	28.7319	50	-40350.3	50	-24117.7	50	5546.5	134	-22.3473	50	2988.58
831.446	165	839.578	171.443	830.598	172.013	832.018	170.656	830.473	169.958																					135	27.1619	50	-40371.9	50	-24132.6	50	5533.18	135	-22.0674	50	2973.01
832.223	164.94	840.361	171.425	831.381	172.119	832.785	170.622	831.256	169.933																					135	27.2567	50	-40391.3	50	-24146.2	50	5525.25	135	-21.9172	50	2958.71
832.994	164.941	841.165	171.351	832.159	172.167	833.551	170.604	832.032	170.037																					135	27.7215	50	-40410.4	50	-24160	50	5509.92	135	-21.2109	50	2944.56
833.774	164.915	841.97	171.415	832.95	172.272	834.331	170.615	832.777	169.871																					135	30.9526	50	-40429.5	50	-24172.9	50	5498.73	135	-21.7733	50	2930.65
834.546	164.884	842.743	171.344	833.735	172.313	835.122	170.706	833.573	169.954																					136	27.5785	50	-40449.4	50	-24186.1	50	5488.01	135	-19.0928	50	2919.7
835.34	164.935	843.531	171.261	834.493	172.234	835.892	170.68	834.35	169.946																					136	28.5191	50	-40469.4	50	-24199.4	50	5477.17	135	-19.5417	50	2903.62
836.109	164.88	844.315	171.328	835.271	172.237	836.649	170.608	835.153	170.003																					136	30.1659	50	-40487.7	50	-24212.7	50	5463.99	135	-21.4881	50	2888.58
836.907	164.897	845.117	171.301	836.045	172.295	837.412	170.475	835.947	170.135																					136	33.0752	50	-40505.2	50	-24226.5	50	5453.55	135	-20.9999	50	2874.92
837.689	164.958	845.912	171.292	836.804	172.228	838.215	170.556	836.703	170.004																					136	28.2508	50	-40526.5	50	-24239.4	50	5440.88	135	-18.9739	50	2866.02
838.48	164.906	846.684	171.204	837.582	172.207	839.011	170.668	837.498	169.953																					136	27.5427	50	-40546.3	50	-24252.6	50	5429.88	136	-17.8698	50	2848.87
839.242	164.842	847.461	171.146	838.372	172.309	839.794	170.667	838.288	169.984																					136	27.9736	50	-40566.2	50	-24266.1	50	5419.69	136	-20.5591	50	2836.24
840.028	164.734	848.238	171.016	839.128	172.257	840.566	170.609	839.062	169.963																					136	31.9326	50	-40584.5	50	-24278.1	50	5407.1	136	-17.7795	50	2821.33
840.809	164.717	849.009	170.953	839.935	172.279	841.373	170.661	839.827	169.844																					136	28.7407	50	-40603	50	-24291	50	5395.88	136	-20.3651	50	2808.3
841.595	164.672	849.804	170.873	840.701	172.283	842.152	170.683	840.61	169.826																					136	30.0765	50	-40622.9	50	-24305.6	50	5384.28	136	-20.1916	50	2793.77
842.352	164.579	850.585	170.854	841.486	172.2	842.932	170.545	841.407	169.818																					136	28.603	50	-40639.8	50	-24318.6	50	5377.81	136	-20.0853	50	2781.26
843.135	164.532	851.374	170.771	842.259	172.196	843.73	170.574	842.193	169.851																					136	28.6622	50	-40660.6	50	-24330.4	50	5361.72	136	-19.412	50	2766.87
843.91	164.541	852.148	170.69	843.038	172.063	844.476	170.436	842.958	169.707																					137	28.6245	50	-40679.3	50	-24345	50	5350.73	136	-18.4912	50	2755.27
844.726	164.674	852.944	170.728	843.852	172.106	845.258	170.264	843.756	169.716																					137	28.3992	50	-40698.9	50	-24358.4	50	5340.48	137	-18.0888	50	2741.53
845.489	164.639	853.643	170.61	844.617	172.027	846.028	170.238	844.536	169.688																					137	29.0948	50	-40716.5	50	-24370.9	50	5330.09	137	-19.1367	50	2727.84
846.265	164.512	853.7	169.003	845.409	171.956	846.824	170.191	845.304	169.604																					137	29.642	50	-40733.4	50	-24382.4	50	5317.93	137	-19.1867	50	2713.32
847.038	164.42	853.664	166.585	846.193	172.016	847.607	170.32	846.074	169.495																					137	29.4882	50	-40754.4	50	-24396.5	50	5306.92	137	-18.8103	50	2702.06
847.842	164.489	853.626	165.292	846.975	171.953	848.375	170.285	846.854	169.492																					137	30.47	50	-40773.8	50	-24409.4	50	5298.9	137	-18.9105	50	2686.85
848.613	164.422	853.534	163.951	847.759	171.952	849.172	170.373	847.63	169.498																					137	29.7029	50	-40792.2	50	-24422.3	50	5284.06	137	-18.847	50	2676.08
849.401	164.315	853.418	162.909	848.55	171.874	849.927	170.312	848.427	169.5																					137	28.4654	50	-40810.8	50	-24435.2	50	5273.52	137	-17.6596	50	2661.7
850.222	164.428	853.286	162.03	849.32	171.821	850.721	170.188	849.207	169.491																					137	31.0833	50	-40829.7	50	-24448.2	50	5262.09	137	-16.6627	50	2650.77
850.981	164.295	853.141	161.302	850.101	171.71	851.499	170.186	849.992	169.419																					137	29.0252	50	-40846.7	50	-24460.6	50	5251.16	137	-18.2918	50	2635.75
851.792	164.267	852.996	160.696	850.901	171.703	852.266	170.077	850.792	169.449																					137	33.3935	50	-40863.4	50	-24472.1	50	5239.69	137	-18.1442	50	2621.67
852.59	164.3	852.859	160.303	851.654	171.537	853.035	170.012	851.571	169.322																					137	32.2902	50	-40884.6	50	-24486.1	50	5228.92	137	-17.893	50	2609.6
853.355	164.183	852.734	160.011	852.441	171.446	853.573	169.576	852.356	169.264																					137	29.2325	50	-40903.1	50	-24498.9	50	5218.3	137	-17.7151	50	2595.35
853.576	162.847	852.602	159.774	853.222	171.468	853.495	166.936	853.103	169.091																					137	29.0268	50	-40920.9	50	-24510.8	50	5207.84	138	-17.6006	50	2583.8
853.484	159.495	852.486	159.507	853.344	170.049	853.487	164.641	853.418	168.182																					137	29.5187	50	-40939.1	50	-24523.9	50	5197.57	138	-17.4156	50	2570.89
853.469	157.823	852.351	159.342	853.272	167.091	853.447	163.402	853.344	165.552																					137	33.6528	50	-40957.4	50	-24536.8	50	5185.71	138	-13.6658	50	2560.43
853.373	156.414	852.238	159.179	853.274	165.676	853.324	162.042	853.322	164.018																					138	34.4468	50	-40976.5	50	-24547.9	50	5174.83	138	-16.8764	50	2543.52
853.281	155.313	852.147	159.168	853.198	164.418	853.234	161.09	853.236	162.711																					138	34.3716	50	-40994.2	50	-24560.9	50	5164.35	138	-16.8353	50	2532.06
853.182	154.506	852.024	159.03	853.066	163.259	853.097	160.355	853.135	161.624																					138	34.8991	50	-41012	50	-24574.4	50	5153.21	138	-16.5904	50	2521.7
853.063	153.85	851.915	158.9	852.965	162.38	852.979	159.788	852.998	160.759																					138	35.9845	50	-41030	50	-24587.3	50	5142.33	138	-13.9976	50	2507.03
852.91	153.228	851.798	158.757	852.834	161.717	852.842	159.362	852.869	159.95																					138	34.3824	50	-41047.7	50	-24598.2	50	5131.79	138	-16.0486	50	2495.66
852.781	152.767	851.726	158.696	852.693	161.145	852.724	159.022	852.739	159.417																					138	37.1932	50	-41066	50	-24611.8	50	5121.1	138	-15.9109	50	2481.27
852.643	152.513	851.625	158.671	852.562	160.697	852.585	158.705	852.601	158.922																					138	34.5254	50	-41084.3	50	-24624.1	50	5110.49	138	-14.9345	50	2470.36
852.497	152.193	851.546	158.607	852.449	160.396	852.45	158.453	852.477	158.566																					138	34.3305	50	-41102.3	50	-24636.6	50	5099.75	138	-15.2904	50	2456.41
852.385	152	851.448	158.614	852.348	160.248	852.324	158.234	852.361	158.309																					138	34.8831	50	-41120.1	50	-24649.4	50	5093.76	138	-15.4352	50	2443.22
852.254	151.921	851.365	158.438	852.215	159.959	852.214	158.157	852.247	158.159																					138	34.8294	50	-41137.7	50	-24660	50	5078.62	138	-14.8585	50	2429.45
852.14	151.763	851.297	158.469	852.155	159.875	852.108	158.074	852.124	157.957																					138	35.1405	50	-41155.5	50	-24673.6	50	5067.98	138	-13.6525	50	2418.04
852.048	151.809	851.221	158.363	852.11	159.96	852.01	157.984	852.017	157.85																					138	35.103	50	-41173.8	50	-24685.7	50	5057.96	138	-14.0503	50	2406.84
851.954	151.713	851.15	158.334	852.09	160.041	851.898	157.891	851.895	157.627																					139	35.575	50	-41191.5	50	-24696.6	50	5048.15	138	-12.9131	50	2393.29
851.865	151.664	851.071	158.273	851.964	159.814	851.79	157.74	851.79	157.483																					139	35.5446	50	-41209.1	50	-24709.1	50	5037.78	138	-12.8281	50	2379.35
851.767	151.586	850.999	158.238	851.876	159.538	851.678	157.69	851.677	157.321																					139	35.7484	50	-41226.8	50	-24722.4	50	5025.57	138	-14.0128	50	2368.65
851.665	151.516	850.932	158.204	851.78	159.441	851.596	157.652	851.582	157.217																					139	35.9094	50	-41244	50	-24734.4	50	5015.45	139	-13.6516	50	2355.69
851.538	151.361	850.847	158.09	851.676	159.268	851.535	157.673	851.481	157.148																					139	36.5889	50	-41262	50	-24746.5	50	5005.05	139	-13.6327	50	2344.3
851.466	151.334	850.777	158.021	851.596	159.192	851.424	157.563	851.381	157.107																					139	35.9828	50	-41279.6	50	-24758.7	50	4994.92	139	-13.2439	50	2330.53
851.379	151.399	850.707	157.895	851.5	159.132	851.338	157.483	851.281	156.98																					139	35.8897	50	-41296.8	50	-24770.6	50	4985.4	139	-10.0359	50	2321.84
851.289	151.326	850.654	157.854	851.393	158.932	851.25	157.447	851.195	156.923																					139	35.7538	50	-41314.6	50	-24781.7	50	4973.97	139	-12.9988	50	2306.26
851.196	151.237	850.593	157.831	851.325	158.947	851.155	157.343	851.111	156.857																					139	36.6962	50	-41329.8	50	-24793.9	50	4963.72	139	-12.584	50	2295.08
851.127	151.182	850.519	157.757	851.217	158.877	851.081	157.258	851.037	156.848																					140	36.1651	50	-41349.3	50	-24807.5	50	4957.14	139	-11.6863	50	2281.48
851.05	151.198	850.464	157.687	851.143	158.779	851	157.238	850.958	156.848																					140	36.2099	50	-41366.3	50	-24818.2	50	4943.04	139	-11.8705	50	2270.48
850.963	151.134	850.415	157.677	851.072	158.799	850.925	157.208	850.863	156.74																					140	36.4155	50	-41383.5	50	-24830.7	50	4933.9	139	-12.1387	50	2260.38
850.876	150.947	850.352	157.564	850.988	158.763	850.837	157.145	850.809	156.789																					140	36.4406	50	-41399.5	50	-24840.9	50	4923.53	140	-11.9743	50	2245.71
850.81	150.968	850.308	157.547	850.92	158.679	850.788	157.164	850.729	156.756																					140	36.6801	50	-41418.6	50	-24854.1	50	4912.11	140	-11.1097	50	2231.59
850.742	150.948	850.241	157.484	850.86	158.713	850.724	157.211	850.672	156.743																					140	36.7463	50	-41435.7	50	-24866.2	50	4902.01	140	-11.4146	50	2222.57
850.668	150.879	850.2	157.385	850.788	158.627	850.682	157.186	850.59	156.635																					140	31.582	50	-41452.9	50	-24878	50	4895.24	140	-11.1803	50	2208.28
850.614	150.829	850.173	157.495	850.743	158.62	850.633	157.208	850.542	156.659																					140	38.7615	50	-41470.4	50	-24890.1	50	4881.15	140	-10.7682	50	2197.45
850.55	150.849	850.112	157.376	850.655	158.532	850.583	157.175	850.496	156.666																					141	35.1531	50	-41486.9	50	-24901.7	50	4870.96	140	-10.6707	50	2184.41
850.471	150.707	850.066	157.301	850.604	158.458	850.519	157.049	850.439	156.618																					141	32.1848	50	-41503	50	-24913.5	50	4862.24	140	-10.5974	50	2172.25
850.428	150.771	850.012	157.178	850.529	158.339	850.463	157.012	850.388	156.608																					141	34.0874	50	-41521	50	-24924.6	50	4850.5	140	-10.0484	50	2160.67
850.352	150.838	849.964	157.082	850.472	158.32	850.405	156.949	850.31	156.473																					141	34.917	50	-41538.2	50	-24937.1	50	4840.93	140	-10.247	50	2148.43
850.308	150.744	849.912	156.966	850.405	158.255	850.35	156.899	850.249	156.451																					141	32.8785	50	-41555.2	50	-24948.5	50	4831.71	140	-8.26657	50	2139.57
850.271	150.877	849.894	156.966	850.354	158.247	850.296	156.831	850.199	156.502																					141	34.9242	50	-41572.3	50	-24960.4	50	4822.57	140	-9.28763	50	2124.82
850.195	150.772	849.881	157.058	850.293	158.212	850.254	156.804	850.141	156.507																					141	32.8857	50	-41589.5	50	-24973	50	4810.5	141	-9.62288	50	2113.92
850.152	150.715	849.821	156.926	850.257	158.16	850.203	156.78	850.098	156.458																					141	32.8661	50	-41606.2	50	-24984	50	4804.74	141	-9.3207	50	2101.38
850.111	150.795	849.796	156.809	850.231	158.276	850.161	156.751	850.058	156.545																					141	32.6658	50	-41622.3	50	-24995.5	50	4790.69	141	-8.9577	50	2088.9
850.047	150.709	849.769	156.824	850.165	158.155	850.079	156.565	849.989	156.449																					141	32.7801	50	-41638.8	50	-25007	50	4780.7	141	-9.09802	50	2077.58
850.005	150.654	849.75	156.748	850.115	158.003	850.048	156.483	849.944	156.46																					141	37.719	50	-41656.1	50	-25017.5	50	4773.14	141	-6.43733	50	2064.49
849.964	150.669	849.704	156.612	850.066	157.914	850.013	156.491	849.912	156.556																					141	32.7677	50	-41671.2	50	-25028.7	50	4760.66	141	-8.7288	50	2054.06
849.931	150.63	849.657	156.445	850.03	157.884	849.986	156.526	849.872	156.548																					141	32.0721	50	-41689.3	50	-25041.5	50	4752.24	141	-8.7708	50	2042.29
849.894	150.569	849.618	156.428	850.012	157.948	849.923	156.372	849.835	156.538																					141	32.2098	50	-41706	50	-25053.2	50	4742.81	141	-7.5495	50	2030.66
849.864	150.554	849.603	156.396	849.963	157.915	849.929	156.363	849.791	156.55																					141	32.4136	50	-41722.8	50	-25064.4	50	4734.18	141	-7.04798	50	2018.69
849.826	150.497	849.576	156.39	849.922	157.873	849.955	156.73	849.748	156.496																					141	33.0913	50	-41738.3	50	-25076.6	50	4721.55	141	-7.37962	50	2007.12
849.792	150.417	849.553	156.315	849.903	157.978	849.895	156.513	849.704	156.45																					141	35.6358	50	-41756.2	50	-25088.1	50	4715.84	141	-7.81687	50	1996.92
849.766	150.396	--	--	849.858	157.947	849.861	156.365	849.663	156.416																					142	32.2473	50	-41770.8	50	-25099	50	4702.8	142	-7.61212	50	1986.17
849.722	150.291	--	--	849.842	157.914	849.837	156.334	849.608	156.354																					142	31.8647	50	-41788.3	50	-25110	50	4692.74	142	-7.03365	50	1972.37
849.678	150.165	--	--	849.815	157.972	849.812	156.318	849.576	156.337																					142	36.5299	50	-41804.6	50	-25121.8	50	4682.43	142	-6.86827	50	1960.56
849.642	150.161	--	--	849.787	157.94	849.741	156.199	849.528	156.358																					142	31.5572	50	-41821.2	50	-25132.7	50	4675.84	142	-5.59328	50	1949.11
849.607	150.065	--	--	849.729	157.792	849.713	156.02	849.496	156.29																					142	36.5335	50	-41837.7	50	-25143.3	50	4663.02	142	-6.4176	50	1938.97
849.6	150.166	--	--	849.694	157.682	849.673	156.021	849.484	156.363																					142	31.5141	50	-41853.8	50	-25154.1	50	4653.99	142	-4.5705	50	1927.7
849.584	150.206	--	--	849.66	157.662	849.62	155.855	849.458	156.335																					142	31.8755	50	-41870.6	50	-25166.3	50	4643.64	142	-5.8365	50	1913.87
849.552	150.126	--	--	849.626	157.668	849.597	155.852	849.421	156.219																					142	31.9398	50	-41887.2	50	-25177.7	50	4633.93	142	-5.77478	50	1902.25
849.522	150.057	--	--	849.592	157.642	849.554	155.837	849.406	156.302																					142	33.0376	50	-41903	50	-25187.9	50	4625.04	142	-2.78595	50	1891.97
849.482	149.953	--	--	849.552	157.573	--	--	849.378	156.277																					142	36.1168	50	-41919.4	50	-25199.8	50	4617.45	142	-5.34922	50	1881.64
--	--	--	--	849.524	157.548	--	--	849.361	156.315																					142	32.0184	50	-41935.9	50	-25211.7	50	4607.48	142	-5.3367	50	1870.99
--	--	--	--	--	--	--	--	--	--																					142	32.4798	50	-41952.4	50	-25222.4	50	4599.72	142	-5.0157	50	1858.89
--	--	--	--	--	--	--	--	--	--																					143	32.3475	50	-41968.6	50	-25232.3	50	4586.19	142	-4.7922	50	1849.21
--	--	--	--	--	--	--	--	--	--																					143	32.8588	50	-41984.5	50	-25245	50	4576.47	142	-4.7502	50	1834.72
--	--	--	--	--	--	--	--	--	--																					143	32.655	50	-42001.1	50	-25255.9	50	4567.94	142	-4.08592	50	1824.34
--	--	--	--	--	--	--	--	--	--																					143	32.7087	50	-42017.1	50	-25266	50	4557.85	143	-4.32998	50	1814.78
--	--	--	--	--	--	--	--	--	--																					143	32.7587	50	-42032.7	50	-25278.3	50	4548.59	143	-4.21643	50	1801.96
--	--	--	--	--	--	--	--	--	--																					143	33.6939	50	-42048.2	50	-25289	50	4538.66	143	-3.74348	50	1791.2
--	--	--	--	--	--	--	--	--	--																					143	33.2756	50	-42063.7	50	-25299.8	50	4532.33	143	-3.36083	50	1781.85
--	--	--	--	--	--	--	--	--	--																					143	35.364	50	-42080.2	50	-25309.6	50	4520.81	143	-3.47527	50	1768.18
--	--	--	--	--	--	--	--	--	--																					143	33.1861	50	-42095.9	50	-25320.9	50	4511.44	143	-3.216	50	1756.41
--	--	--	--	--	--	--	--	--	--																					143	36.555	50	-42111.8	50	-25332.7	50	4501.77	143	-2.99423	50	1748.01
--	--	--	--	--	--	--	--	--	--																					144	34.0748	50	-42127.9	50	-25343	50	4491.94	143	-2.83688	50	1737.51
--	--	--	--	--	--	--	--	--	--																					144	32.9984	50	-42143.2	50	-25353.2	50	4482.88	143	-2.7153	50	1724.9
--	--	--	--	--	--	--	--	--	--																					144	33.4954	50	-42158.1	50	-25365.1	50	4473.45	143	-1.55655	50	1712.62
--	--	--	--	--	--	--	--	--	--																					144	33.1681	50	-42175.2	50	-25375.8	50	4464.66	143	-2.3085	50	1701.56
--	--	--	--	--	--	--	--	--	--																					144	34.8079	50	-42191	50	-25385.5	50	4454.99	143	-2.211	50	1691.76
--	--	--	--	--	--	--	--	--	--																					144	35.0279	50	-42206.6	50	-25396.7	50	4445.88	143	-2.02327	50	1681.56
--	--	--	--	--	--	--	--	--	--																					144	37.3149	50	-42222.2	50	-25407.8	50	4437.02	144	-1.65758	50	1670.48
--	--	--	--	--	--	--	--	--	--																					144	33.7977	50	-42238.1	50	-25418.6	50	4427.77	144	-1.28032	50	1659.69
--	--	--	--	--	--	--	--	--	--																					144	34.3269	50	-42253.3	50	-25428.3	50	4418.59	144	-1.07288	50	1647.58
--	--	--	--	--	--	--	--	--	--																					144	38.4145	50	-42268.5	50	-25438.8	50	4410.76	144	-0.88958	50	1637.59
--	--	--	--	--	--	--	--	--	--																					145	35.643	50	-42283.2	50	-25450.4	50	4400.39	144	-0.8547	50	1626.25
--	--	--	--	--	--	--	--	--	--																					145	35.1298	50	-42299.2	50	-25461.4	50	4392.16	144	-0.71618	50	1615.51
--	--	--	--	--	--	--	--	--	--																					145	35.7593	50	-42315.5	50	-25471.2	50	4382.28	144	-0.2745	50	1608.17
--	--	--	--	--	--	--	--	--	--																					145	35.4892	50	-42330.6	50	-25482.9	50	4373.42	144	1.00313	50	1594.69
--	--	--	--	--	--	--	--	--	--																					145	35.5893	50	-42346.1	50	-25492.8	50	4364.18	144	3.3519	50	1584.02
--	--	--	--	--	--	--	--	--	--																					145	35.4177	50	-42361.9	50	-25502.3	50	4356.5	145	3.09435	50	1573.38
--	--	--	--	--	--	--	--	--	--																					145	35.6662	50	-42375.6	50	-25513.7	50	4346.03	145	2.06355	50	1561.81
--	--	--	--	--	--	--	--	--	--																					145	35.8326	50	-42392.2	50	-25524	50	4337.08	145	0.8637	50	1554.59
--	--	--	--	--	--	--	--	--	--																					145	39.1656	50	-42408	50	-25534.9	50	4328.55	145	0.9996	50	1542.77
--	--	--	--	--	--	--	--	--	--																					145	37.1307	50	-42422.7	50	-25545.4	50	4320.21	145	1.1784	50	1531.33
--	--	--	--	--	--	--	--	--	--																					145	41.1808	50	-42437.9	50	-25555	50	4310.31	145	1.37775	50	1520.47
--	--	--	--	--	--	--	--	--	--																					145	35.4856	50	-42453	50	-25566.7	50	4301.82	145	1.65847	50	1509.21
--	--	--	--	--	--	--	--	--	--																					145	35.4213	50	-42468.4	50	-25576.4	50	4292.84	145	3.60135	50	1499.74
--	--	--	--	--	--	--	--	--	--																					145	35.0279	50	-42482.9	50	-25586	50	4284.35	145	2.37195	50	1488.67
--	--	--	--	--	--	--	--	--	--																					145	35.3909	50	-42497.8	50	-25596.7	50	4275.4	145	2.14485	50	1478.62
--	--	--	--	--	--	--	--	--	--																					146	37.0002	50	-42512.4	50	-25607.7	50	4269.08	145	5.0175	50	1471.14
--	--	--	--	--	--	--	--	--	--																					146	39.9756	50	-42526.1	50	-25617.6	50	4260.31	145	2.63393	50	1458.59
--	--	--	--	--	--	--	--	--	--																					146	37.1183	50	-42542.6	50	-25628.3	50	4251.29	145	2.97817	51	1446.45
--	--	--	--	--	--	--	--	--	--																					146	35.3355	50	-42556.9	50	-25637	50	4241.08	146	2.5803	50	1438.05
--	--	--	--	--	--	--	--	--	--																					146	35.2585	50	-42572	50	-25648.3	50	4232.26	146	2.31813	50	1425.69
--	--	--	--	--	--	--	--	--	--																					146	35.2996	50	-42587.5	50	-25658.3	50	4222.53	146	2.3778	50	1419.26
--	--	--	--	--	--	--	--	--	--																					146	35.0046	50	-42601.2	50	-25667.6	50	4214.22	146	2.6802	50	1409.14
--	--	--	--	--	--	--	--	--	--																					146	37.1915	50	-42616	50	-25678.7	50	4205.83	146	2.88873	50	1398.56
--	--	--	--	--	--	--	--	--	--																					146	35.4213	50	-42630.2	50	-25688.6	50	4196.46	146	2.92026	50	1386.54
--	--	--	--	--	--	--	--	--	--																					146	36.0954	50	-42644.8	50	-25698.6	50	4188.32	146	2.94576	50	1376.15
--	--	--	--	--	--	--	--	--	--																					146	35.0529	50	-42657.7	50	-25707.4	50	4180.54	146	3.38496	51	1367.75
--	--	--	--	--	--	--	--	--	--																					146	34.8473	50	-42674.6	50	-25719	50	4170.55	146	3.26958	51	1354.69
--	--	--	--	--	--	--	--	--	--																					146	34.8473	50	-42689.3	50	-25728.6	50	4161.8	146	4.4022	50	1345.95
--	--	--	--	--	--	--	--	--	--																					146	39.053	50	-42702.4	50	-25738.3	50	4154.34	146	3.91668	50	1334.92
--	--	--	--	--	--	--	--	--	--																					146	37.2469	50	-42717.6	50	-25747.7	50	4145.98	146	3.91533	50	1327.85
--	--	--	--	--	--	--	--	--	--																					147	40.2135	50	-42732.8	50	-25758.8	50	4138.21	146	6.46677	50	1314.42
--	--	--	--	--	--	--	--	--	--																					147	36.0185	50	-42747.1	50	-25768.7	50	4128.43	147	4.27746	50	1303.27
--	--	--	--	--	--	--	--	--	--																					147	35.8826	50	-42761.2	50	-25778.2	50	4123.37	147	4.73877	51	1293.09
--	--	--	--	--	--	--	--	--	--																					147	36.6925	50	-42775.5	50	-25788.9	50	4111.39	147	4.84476	50	1284.18
--	--	--	--	--	--	--	--	--	--																					147	38.9385	50	-42790.6	50	-25799	50	4103.09	147	4.80252	50	1273.77
--	--	--	--	--	--	--	--	--	--																					147	35.4624	50	-42804.5	50	-25808	50	4096.37	147	5.09283	50	1264.7
--	--	--	--	--	--	--	--	--	--																					147	37.7458	50	-42818.5	50	-25818.4	50	4086.68	147	5.0238	50	1253.9
--	--	--	--	--	--	--	--	--	--																					147	35.7199	50	-42832.8	50	-25828.1	50	4077.77	147	5.44488	50	1243.44
--	--	--	--	--	--	--	--	--	--																					147	36.1491	50	-42847.2	50	-25837.2	50	4069.13	147	5.48982	50	1234.83
--	--	--	--	--	--	--	--	--	--																					147	35.8737	50	-42861.5	50	-25847.8	50	4061.95	147	5.79087	50	1224.55
--	--	--	--	--	--	--	--	--	--																					148	35.5857	50	-42874.1	50	-25857.4	50	4052.45	147	6.21804	50	1215.65
--	--	--	--	--	--	--	--	--	--																					148	36.3261	50	-42890.3	50	-25866	50	4047.79	147	6.30051	50	1204.63
--	--	--	--	--	--	--	--	--	--																					148	42.6275	50	-42903.8	50	-25875.9	50	4036.12	147	6.46413	50	1195.69
--	--	--	--	--	--	--	--	--	--																					148	36.0042	50	-42917.9	50	-25886.3	50	4028.2	147	6.56202	50	1184.53
--	--	--	--	--	--	--	--	--	--																					148	36.2187	50	-42931.2	50	-25895.7	50	4023.15	147	7.16085	50	1175.57
--	--	--	--	--	--	--	--	--	--																					148	36.0489	50	-42946.3	50	-25904.4	50	4012.98	148	9.54198	50	1166.49
--	--	--	--	--	--	--	--	--	--																					148	36.2582	50	-42960.1	50	-25915.3	50	4003.17	148	7.50414	50	1156.55
--	--	--	--	--	--	--	--	--	--																					148	36.3475	50	-42973	50	-25924.9	50	3995.04	148	7.37742	50	1146.56
--	--	--	--	--	--	--	--	--	--																					148	36.732	50	-42987.5	50	-25934.3	50	3991.42	148	7.41696	50	1136.79
--	--	--	--	--	--	--	--	--	--																					148	36.6176	50	-43002.1	50	-25942.8	50	3979.17	148	7.60209	50	1128.25
--	--	--	--	--	--	--	--	--	--																					149	36.9196	50	-43013.3	50	-25953.7	50	3969.96	148	7.76634	50	1117.59
--	--	--	--	--	--	--	--	--	--																					149	36.562	50	-43029.3	50	-25963.1	50	3961.94	148	7.81059	50	1107.51
--	--	--	--	--	--	--	--	--	--																					149	36.7426	50	-43042.6	50	-25972.5	50	3954.38	148	8.49258	50	1098.46
--	--	--	--	--	--	--	--	--	--																					149	37.3077	50	-43057.1	50	-25982.2	51	3947.7	148	9.54129	50	1091.57
--	--	--	--	--	--	--	--	--	--																					149	40.5515	50	-43070.8	50	-25992	51	3936.93	148	10.1146	50	1078.38
--	--	--	--	--	--	--	--	--	--																					149	42.1107	50	-43084.5	50	-26001	51	3929.74	149	8.54955	50	1068.51
--	--	--	--	--	--	--	--	--	--																					149	37.5635	50	-43097.8	50	-26010.5	51	3920.89	149	10.3506	50	1060.25
--	--	--	--	--	--	--	--	--	--																					149	37.5151	50	-43111.7	50	-26019.2	51	3915.6	149	9.11013	50	1050.01
--	--	--	--	--	--	--	--	--	--																					149	37.5187	50	-43125.7	50	-26029.5	51	3904.5	149	9.56676	50	1041.93
--	--	--	--	--	--	--	--	--	--																					149	38.4325	50	-43139	50	-26038.2	51	3898.46	149	9.64992	50	1032.73
--	--	--	--	--	--	--	--	--	--																					149	38.1608	50	-43152	50	-26047.2	51	3888.66	149	9.71493	50	1022.23
--	--	--	--	--	--	--	--	--	--																					149	37.6957	50	-43166.2	50	-26056.3	51	3880.45	149	9.80415	50	1012.09
--	--	--	--	--	--	--	--	--	--																					149	40.7858	50	-43179.4	50	-26066.9	51	3873.81	149	12.548	50	1003.37
--	--	--	--	--	--	--	--	--	--																					150	38.8617	50	-43193.6	50	-26076.1	51	3865.16	149	10.063	50	994.078
--	--	--	--	--	--	--	--	--	--																					150	38.4755	50	-43207.4	50	-26085.1	51	3856.84	149	10.2172	50	985.294
--	--	--	--	--	--	--	--	--	--																					150	40.2492	50	-43220.3	50	-26094.5	51	3848.83	149	10.5216	50	975.765
--	--	--	--	--	--	--	--	--	--																					150	38.4915	50	-43233.6	50	-26103.8	51	3840.89	149	11.162	50	966.55
--	--	--	--	--	--	--	--	--	--																					150	38.2394	50	-43247.6	50	-26113	51	3833.17	150	10.9635	50	957.308
--	--	--	--	--	--	--	--	--	--																					150	38.1678	50	-43259.7	50	-26120.7	51	3825.3	150	13.3742	50	948.322
--	--	--	--	--	--	--	--	--	--																					150	39.7629	50	-43273.5	50	-26131.6	51	3817.75	150	11.1573	50	938.868
--	--	--	--	--	--	--	--	--	--																					150	40.2456	50	-43287.7	50	-26139.8	51	3809.17	150	12.7311	50	928.78
--	--	--	--	--	--	--	--	--	--																					150	38.0641	50	-43300.7	50	-26149.5	51	3801.22	150	11.612	50	920.46
--	--	--	--	--	--	--	--	--	--																					150	39.6502	50	-43313	50	-26157.9	51	3794.35	150	11.7038	50	913.746
--	--	--	--	--	--	--	--	--	--																					150	40.1151	50	-43326.9	50	-26166.5	51	3787.37	150	11.8862	50	902.024
--	--	--	--	--	--	--	--	--	--																					150	38.5308	50	-43340.2	50	-26176.2	51	3777.71	150	11.8956	50	895.274
--	--	--	--	--	--	--	--	--	--																					150	38.4879	50	-43353.5	50	-26185.9	51	3771.14	150	12.1008	50	884.385
--	--	--	--	--	--	--	--	--	--																					150	39.0476	50	-43366.7	50	-26195.3	51	3762.92	150	12.2745	50	874.642
--	--	--	--	--	--	--	--	--	--																					150	38.5845	50	-43379.6	50	-26204.4	51	3754.3	150	12.5983	50	864.34
--	--	--	--	--	--	--	--	--	--																					150	40.462	50	-43392.5	50	-26212.7	50	3746.73	150	12.6842	50	856.836
--	--	--	--	--	--	--	--	--	--																					151	39.0941	50	-43406	50	-26222.2	51	3739.85	150	13.3809	50	849.088
--	--	--	--	--	--	--	--	--	--																					151	39.441	50	-43419.1	50	-26231	51	3731.13	151	17.3566	50	838.625
--	--	--	--	--	--	--	--	--	--																					151	39.2031	50	-43432.1	50	-26240.3	51	3723.49	151	19.8788	50	828.965
--	--	--	--	--	--	--	--	--	--																					151	39.7343	50	-43445.3	50	-26248.4	51	3715.78	151	17.7929	50	818.906
--	--	--	--	--	--	--	--	--	--																					151	43.3588	50	-43458.2	50	-26258	50	3709.49	151	17.9663	50	810.803
--	--	--	--	--	--	--	--	--	--																					151	39.7771	50	-43471.2	50	-26267.3	50	3700.72	151	18.2015	50	801.635
--	--	--	--	--	--	--	--	--	--																					151	39.9345	50	-43483.3	50	-26274.7	50	3692.81	151	18.4456	50	792.987
--	--	--	--	--	--	--	--	--	--																					151	41.6369	50	-43498.4	50	-26284.6	50	3685.19	151	18.6503	50	783.446
--	--	--	--	--	--	--	--	--	--																					151	39.4338	50	-43510.3	50	-26293.3	50	3680	151	22.1533	50	778.324
--	--	--	--	--	--	--	--	--	--																					151	39.9828	50	-43523.6	50	-26302.5	50	3670.9	151	21.5337	50	765.437
--	--	--	--	--	--	--	--	--	--																					152	46.4183	50	-43535.1	50	-26311	50	3662.82	151	20.6468	50	758.049
--	--	--	--	--	--	--	--	--	--																					152	40.437	50	-43549.4	50	-26319.8	50	3655.28	151	20.3115	50	749.107
--	--	--	--	--	--	--	--	--	--																					152	43.5823	50	-43562.5	50	-26328.7	50	3649.97	151	20.2891	50	739.734
--	--	--	--	--	--	--	--	--	--																					152	41.2398	50	-43574.3	50	-26336.9	50	3640.13	151	19.9852	50	731.213
--	--	--	--	--	--	--	--	--	--																					152	40.1079	50	-43588	50	-26345	50	3633.7	151	20.4009	50	721.052
--	--	--	--	--	--	--	--	--	--																					152	40.5228	50	-43599.8	50	-26354.5	50	3626.29	151	20.6182	50	712.817
--	--	--	--	--	--	--	--	--	--																					152	40.3618	50	-43614	50	-26363.5	50	3618.2	152	20.8676	50	704.064
--	--	--	--	--	--	--	--	--	--																					152	41.8997	50	-43626.3	50	-26371.6	50	3610.73	152	20.7236	50	694.831
--	--	--	--	--	--	--	--	--	--																					152	42.3986	50	-43639.3	50	-26380.2	50	3604.11	152	20.9213	50	685.953
--	--	--	--	--	--	--	--	--	--																					152	40.9181	50	-43651.2	50	-26388.1	50	3596.07	152	21.0562	50	678.469
--	--	--	--	--	--	--	--	--	--																					152	46.1751	50	-43664.8	50	-26397.2	50	3592.48	152	21.5801	50	669.838
--	--	--	--	--	--	--	--	--	--																					153	40.7839	50	-43675.9	50	-26405.1	50	3581.63	152	22.3786	50	659.867
--	--	--	--	--	--	--	--	--	--																					153	47.9436	50	-43689.3	50	-26413.8	50	3573.72	152	21.6955	50	652.211
--	--	--	--	--	--	--	--	--	--																					153	48.2332	50	-43701.8	50	-26423.1	50	3566.39	152	22.1353	50	642.783
--	--	--	--	--	--	--	--	--	--																					153	41.6904	50	-43714.3	50	-26431.3	50	3559.15	152	22.3848	50	635.31
--	--	--	--	--	--	--	--	--	--																					153	43.7898	50	-43727.5	50	-26440.2	50	3553.08	153	22.4367	50	626.478
--	--	--	--	--	--	--	--	--	--																					153	41.8229	50	-43739.3	50	-26448	50	3544.52	153	22.5288	50	616.985
--	--	--	--	--	--	--	--	--	--																					153	41.812	50	-43752	50	-26457.2	50	3541.01	153	22.738	50	609.442
--	--	--	--	--	--	--	--	--	--																					153	45.2578	50	-43763.9	50	-26465.6	50	3530.97	153	22.974	50	601.175
--	--	--	--	--	--	--	--	--	--																					153	44.4836	50	-43776.2	50	-26473.6	50	3522.71	153	23.1466	50	594.914
--	--	--	--	--	--	--	--	--	--																					153	42.3019	50	-43788.2	50	-26483	50	3515.37	153	23.531	50	582.469
--	--	--	--	--	--	--	--	--	--																					153	42.7401	50	-43801.9	50	-26490.9	50	3512.85	153	24.1712	50	576.335
--	--	--	--	--	--	--	--	--	--																					153	43.0262	50	-43814.2	50	-26498.4	50	3501.29	153	24.7621	50	566.87
--	--	--	--	--	--	--	--	--	--																					154	45.855	50	-43825.9	50	-26508.3	50	3494.15	153	24.5654	50	558.076
--	--	--	--	--	--	--	--	--	--																					154	43.5769	50	-43836.9	50	-26516.2	50	3486.53	153	24.097	50	552.737
--	--	--	--	--	--	--	--	--	--																					154	42.4988	50	-43850.3	50	-26524.6	50	3479.45	154	24.5986	50	540.986
--	--	--	--	--	--	--	--	--	--																					154	42.8349	50	-43863.5	50	-26533.3	50	3472.32	154	25.5981	50	532.635
--	--	--	--	--	--	--	--	--	--																					154	43.1765	50	-43876.2	50	-26541.2	50	3466.22	154	25.4389	50	524.045
--	--	--	--	--	--	--	--	--	--																					154	42.7365	50	-43888.4	50	-26550	50	3458.19	154	26.4215	50	515.607
--	--	--	--	--	--	--	--	--	--																					154	43.1442	50	-43899.8	50	-26558.1	50	3450.84	154	26.974	50	508.605
--	--	--	--	--	--	--	--	--	--																					154	43.1264	50	-43911.8	50	-26564.9	50	3446.02	154	25.5614	50	499.238
--	--	--	--	--	--	--	--	--	--																					154	42.4737	50	-43922.3	50	-26574.5	50	3437.66	154	26.8489	50	490.885
--	--	--	--	--	--	--	--	--	--																					154	42.7401	50	-43936.4	50	-26582.8	50	3430.69	154	26.35	50	481.707
--	--	--	--	--	--	--	--	--	--																					154	42.3699	50	-43947.5	50	-26590.3	50	3422.51	154	26.097	50	474.173
--	--	--	--	--	--	--	--	--	--																					154	42.1394	50	-43960	50	-26599.3	50	3417.6	154	26.8194	50	466.276
--	--	--	--	--	--	--	--	--	--																					154	45.1649	50	-43972.4	50	-26608.1	50	3409.09	154	26.1113	50	458.305
--	--	--	--	--	--	--	--	--	--																					154	42.3466	50	-43984.1	50	-26615.5	50	3401.4	154	28.3072	50	452.264
--	--	--	--	--	--	--	--	--	--																					155	42.9135	50	-43995.3	50	-26624.2	50	3394.12	154	26.8096	50	442.091
--	--	--	--	--	--	--	--	--	--																					155	42.4809	50	-44007.8	50	-26632.5	50	3390.04	155	27.1582	50	434.882
--	--	--	--	--	--	--	--	--	--																					155	42.9886	50	-44019.9	50	-26641	50	3380.08	155	29.7305	50	424.397
--	--	--	--	--	--	--	--	--	--																					155	43.1907	50	-44030.1	50	-26648.7	50	3373.27	155	28.1248	50	417.113
--	--	--	--	--	--	--	--	--	--																					155	46.3629	50	-44043.7	50	-26656.3	50	3365.9	155	29.6491	50	411.074
--	--	--	--	--	--	--	--	--	--																					155	42.4504	50	-44055.6	50	-26664.6	50	3359.95	155	27.7653	50	400.471
--	--	--	--	--	--	--	--	--	--																					155	42.6829	50	-44068	50	-26672.6	50	3354.5	155	31.0922	50	392.917
--	--	--	--	--	--	--	--	--	--																					155	42.5148	50	-44079.2	50	-26680.3	50	3345.94	155	27.8332	50	386.822
--	--	--	--	--	--	--	--	--	--																					155	47.965	50	-44090.4	50	-26688.6	50	3338.96	155	28.0943	50	380.208
--	--	--	--	--	--	--	--	--	--																					155	42.7329	50	-44101.9	50	-26697.4	50	3331.26	155	28.1212	50	369.924
--	--	--	--	--	--	--	--	--	--																					155	42.7991	50	-44114.8	50	-26705	50	3326.3	155	28.198	50	362.563
--	--	--	--	--	--	--	--	--	--																					155	42.8796	50	-44126	50	-26713	50	3317.56	155	30.6853	50	352.942
--	--	--	--	--	--	--	--	--	--																					156	43.8488	50	-44137.5	50	-26721.2	50	3310.84	155	30.2741	50	344.5
--	--	--	--	--	--	--	--	--	--																					156	43.9275	50	-44149.4	50	-26728.8	50	3304.84	155	28.9571	50	336.592
--	--	--	--	--	--	--	--	--	--																					156	44.9753	50	-44160.9	50	-26737.2	50	3297.82	155	29.3121	50	329.754
--	--	--	--	--	--	--	--	--	--																					156	42.7259	50	-44172	50	-26745.7	50	3290.47	155	29.5052	50	320.502
--	--	--	--	--	--	--	--	--	--																					156	44.8197	50	-44184.2	50	-26753.3	50	3283.64	156	31.6107	50	314.408
--	--	--	--	--	--	--	--	--	--																					156	48.0687	50	-44193.8	50	-26761.6	50	3276.63	156	29.7144	50	305.673
--	--	--	--	--	--	--	--	--	--																					156	44.0919	50	-44206.7	50	-26768.8	50	3271.3	156	30.8338	50	299.947
--	--	--	--	--	--	--	--	--	--																					156	43.4607	50	-44218.2	50	-26777.8	50	3264.63	156	30.2858	50	291.304
--	--	--	--	--	--	--	--	--	--																					156	42.9475	50	-44229.8	50	-26785	50	3257.57	156	30.4913	50	283.006
--	--	--	--	--	--	--	--	--	--																					156	42.9672	50	-44240.6	50	-26793.2	50	3249.34	156	32.6032	50	274.603
--	--	--	--	--	--	--	--	--	--																					157	43.5395	50	-44252.7	50	-26800.9	50	3243.34	156	30.4556	50	266.846
--	--	--	--	--	--	--	--	--	--																					157	45.1148	50	-44262.5	50	-26808.2	50	3239.5	156	30.9142	50	260.284
--	--	--	--	--	--	--	--	--	--																					157	43.9472	50	-44274	50	-26816.4	50	3229.26	156	30.908	50	250.709
--	--	--	--	--	--	--	--	--	--																					157	43.8862	50	-44286.4	50	-26824.8	50	3222.61	157	30.9571	50	244.034
--	--	--	--	--	--	--	--	--	--																					157	45.9821	50	-44296.5	50	-26833	50	3216.8	157	31.4319	50	238.202
--	--	--	--	--	--	--	--	--	--																					157	44.3942	50	-44308.5	50	-26840.5	50	3209.64	157	31.2978	50	228.567
--	--	--	--	--	--	--	--	--	--																					157	48.9789	50	-44319.6	50	-26848.9	50	3203.23	157	32.5978	50	220.946
--	--	--	--	--	--	--	--	--	--																					157	44.5318	50	-44331.3	50	-26855.7	50	3196.51	157	31.718	50	214.2
--	--	--	--	--	--	--	--	--	--																					157	44.9305	50	-44342.4	50	-26864.4	50	3190.94	157	31.6152	50	205.583
--	--	--	--	--	--	--	--	--	--																					157	45.687	50	-44353.3	50	-26871.8	50	3183.09	157	31.5491	50	197.866
--	--	--	--	--	--	--	--	--	--																					157	49.5977	50	-44364.3	50	-26878.6	50	3178.22	157	31.8673	50	190.992
--	--	--	--	--	--	--	--	--	--																					158	47.2034	50	-44375.6	50	-26887.4	50	3171.77	157	33.8191	50	182.101
--	--	--	--	--	--	--	--	--	--																					158	44.6802	50	-44387.2	50	-26894.9	50	3163.79	157	34.1642	50	175.316
--	--	--	--	--	--	--	--	--	--																					158	44.5623	50	-44397.5	50	-26902.8	50	3156.52	158	32.2643	50	167.523
--	--	--	--	--	--	--	--	--	--																					158	44.6016	50	-44408.5	50	-26910.5	50	3150.6	158	32.3447	50	160.063
--	--	--	--	--	--	--	--	--	--																					158	50.7296	50	-44420.2	50	-26917.4	50	3143.94	158	32.5468	50	152.291
--	--	--	--	--	--	--	--	--	--																					158	44.1151	50	-44431.1	50	-26925.9	50	3136.92	158	35.1959	50	145.008
--	--	--	--	--	--	--	--	--	--																					158	44.4264	50	-44441	50	-26933.7	50	3130.5	158	33.3792	50	136.555
--	--	--	--	--	--	--	--	--	--																					158	51.8865	50	-44452.8	50	-26940.9	50	3123.88	158	35.1647	50	130.907
--	--	--	--	--	--	--	--	--	--																					158	45.1827	50	-44463.9	50	-26948.9	50	3119.68	158	34.6577	50	122.559
--	--	--	--	--	--	--	--	--	--																					158	46.2019	50	-44474.6	50	-26954.9	50	3110.86	158	33.532	50	116.397
--	--	--	--	--	--	--	--	--	--																					158	45.9051	50	-44485.3	50	-26963	50	3104.67	158	33.4561	50	106.879
--	--	--	--	--	--	--	--	--	--																					158	45.2542	50	-44496.2	50	-26972	50	3098.71	158	37.3283	50	102.394
--	--	--	--	--	--	--	--	--	--																					158	47.7934	50	-44507.4	50	-26979.1	50	3092.31	158	33.8173	50	93.4943
--	--	--	--	--	--	--	--	--	--																					158	45.6708	50	-44518.2	50	-26987	50	3085.32	158	33.8978	50	85.7088
--	--	--	--	--	--	--	--	--	--																					159	47.8381	50	-44528.9	50	-26993.8	50	3079.36	158	33.938	50	78.6838
--	--	--	--	--	--	--	--	--	--																					159	45.7567	50	-44540	50	-27001.6	50	3072.6	158	34.3565	50	70.8708
--	--	--	--	--	--	--	--	--	--																					159	45.4581	50	-44551.3	50	-27006.8	50	3067.23	159	34.4888	50	62.6525
--	--	--	--	--	--	--	--	--	--																					159	46.4845	50	-44562.5	50	-27016.3	50	3060.76	159	34.2867	50	55.4964
--	--	--	--	--	--	--	--	--	--																					159	45.5671	50	-44572.1	50	-27023.4	50	3056.9	159	36.2608	50	48.5739
--	--	--	--	--	--	--	--	--	--																					159	45.4206	50	-44583.6	50	-27029.6	50	3047.46	159	34.7203	50	43.0807
--	--	--	--	--	--	--	--	--	--																					159	45.1935	50	-44593.9	50	-27037.7	50	3040.88	159	34.8321	50	34.1841
--	--	--	--	--	--	--	--	--	--																					159	45.9785	50	-44603.3	50	-27045.3	50	3035.03	159	35.3006	50	27.4071
--	--	--	--	--	--	--	--	--	--																					159	46.0428	50	-44615.1	50	-27052.4	50	3028.75	159	35.0243	50	19.6346
--	--	--	--	--	--	--	--	--	--																					159	46.7562	50	-44625.6	50	-27058.9	50	3023.79	159	35.7056	50	13.2677
--	--	--	--	--	--	--	--	--	--																					159	52.7805	50	-44635.9	50	-27067	50	3016.5	159	35.4266	50	6.6158
--	--	--	--	--	--	--	--	--	--																					159	47.0406	50	-44645.4	50	-27073.4	50	3013.69	159	35.5724	50	-2.6015
--	--	--	--	--	--	--	--	--	--																					160	47.0817	50	-44657.2	50	-27081	50	3005	159	35.6636	50	-9.1914
--	--	--	--	--	--	--	--	--	--																					160	48.1814	50	-44668	50	-27088.6	50	2997.91	159	35.8164	50	-16.3117
--	--	--	--	--	--	--	--	--	--																					160	46.7831	50	-44678.4	50	-27095	50	2991.73	159	35.7386	50	-21.6058
--	--	--	--	--	--	--	--	--	--																					160	47.0013	50	-44688.4	50	-27102.4	50	2986.35	159	35.8888	50	-31.0567
--	--	--	--	--	--	--	--	--	--																					160	47.3695	50	-44698.8	50	-27108.7	50	2980.15	160	35.9631	50	-38.3309
--	--	--	--	--	--	--	--	--	--																					160	47.4286	50	-44710	50	-27116.8	50	2973.09	160	36.082	50	-45.586
--	--	--	--	--	--	--	--	--	--																					160	47.0853	50	-44720.7	50	-27123.5	50	2966.87	160	36.074	50	-52.5061
--	--	--	--	--	--	--	--	--	--																					160	47.831	50	-44729.1	50	-27130.4	50	2961.32	160	36.2974	50	-59.0769
--	--	--	--	--	--	--	--	--	--																					160	47.7505	50	-44741	50	-27137.5	50	2956.34	160	36.0927	50	-66.99
--	--	--	--	--	--	--	--	--	--																					160	49.1005	50	-44751.5	50	-27144.9	50	2949.5	160	38.605	50	-73.5179
--	--	--	--	--	--	--	--	--	--																					160	48.2709	50	-44762.5	50	-27150.7	50	2942.48	160	39.5313	50	-81.2689
--	--	--	--	--	--	--	--	--	--																					160	51.3786	50	-44772.4	50	-27159.1	50	2936.06	160	36.7651	50	-87.9351
--	--	--	--	--	--	--	--	--	--																					161	48.3691	50	-44782	50	-27166.2	50	2930.12	160	36.7141	50	-94.9505
--	--	--	--	--	--	--	--	--	--																					161	49.569	50	-44792.7	50	-27172.7	50	2924.81	160	37.2568	50	-101.93
--	--	--	--	--	--	--	--	--	--																					161	49.0362	50	-44803.1	50	-27179.6	50	2918.12	160	36.8858	50	-109.154
--	--	--	--	--	--	--	--	--	--																					161	48.9771	50	-44812.4	50	-27187.6	50	2912.13	161	36.8133	50	-114.796
--	--	--	--	--	--	--	--	--	--																					161	49.4724	50	-44823.3	50	-27194	50	2906.28	161	37.407	50	-123.724
--	--	--	--	--	--	--	--	--	--																					161	49.9087	50	-44832.7	50	-27200.9	50	2900.63	161	37.1405	50	-130.665
--	--	--	--	--	--	--	--	--	--																					161	49.8103	50	-44842.5	50	-27207.7	50	2894.1	161	37.0574	50	-137.898
--	--	--	--	--	--	--	--	--	--																					161	50.1573	50	-44853.9	50	-27215	50	2888	161	37.8478	50	-143.787
--	--	--	--	--	--	--	--	--	--																					161	53.8355	50	-44863.1	50	-27221.8	50	2882.83	161	37.3954	50	-147.047
--	--	--	--	--	--	--	--	--	--																					161	52.7805	50	-44873.4	50	-27229.1	50	2876.53	161	37.4329	50	-157.719
--	--	--	--	--	--	--	--	--	--																					161	57.3832	50	-44883.1	50	-27234.8	50	2871.09	161	37.5295	50	-164.54
--	--	--	--	--	--	--	--	--	--																					162	51.2445	50	-44893.7	50	-27242.2	50	2864.2	161	37.3954	50	-171.341
--	--	--	--	--	--	--	--	--	--																					162	51.1104	50	-44903.1	50	-27248.9	50	2858.33	161	37.719	50	-176.913
--	--	--	--	--	--	--	--	--	--																					162	52.7071	50	-44913.1	50	-27255.6	50	2852.38	161	37.9792	50	-185.105
--	--	--	--	--	--	--	--	--	--																					162	52.1457	50	-44923.3	50	-27263.1	50	2846.49	162	37.9604	50	-191.72
--	--	--	--	--	--	--	--	--	--																					162	52.117	50	-44934.2	50	-27269.6	50	2839.91	162	38.2841	50	-195.785
--	--	--	--	--	--	--	--	--	--																					162	56.5785	50	-44943.8	50	-27275.9	50	2835.07	162	38.3431	50	-205.176
--	--	--	--	--	--	--	--	--	--																					162	52.296	50	-44952.9	50	-27282.6	50	2831.25	162	38.5398	50	-212.114
--	--	--	--	--	--	--	--	--	--																					162	53.0076	50	-44964.1	50	-27290.7	50	2822.56	162	38.6632	50	-216.408
--	--	--	--	--	--	--	--	--	--																					162	--	50	-44973	50	-27297.3	50	2816.76	162	39.1325	50	-226.047
--	--	--	--	--	--	--	--	--	--																					162	53.4726	50	-44982.2	50	-27304.2	50	2812.17	162	39.5564	50	-231.469
--	--	--	--	--	--	--	--	--	--																					162	53.4886	50	-44991.9	50	-27310.3	50	2805.07	162	41.1138	50	-238.947
--	--	--	--	--	--	--	--	--	--																					162	55.0138	50	-45002.9	50	-27317.2	51	2799.25	162	39.6431	50	-246.584
--	--	--	--	--	--	--	--	--	--																					162	57.4512	50	-45012.8	50	-27324.8	51	2794.88	162	40.6444	50	-251.98
--	--	--	--	--	--	--	--	--	--																					163	54.4847	50	-45021.6	50	-27331.3	51	2788.22	162	40.0239	50	-259.114
--	--	--	--	--	--	--	--	--	--																					163	54.7099	50	-45031.8	50	-27337.4	51	2781.69	162	40.0453	50	-265.944
--	--	--	--	--	--	--	--	--	--																					163	54.751	50	-45040.4	50	-27344.6	51	2777.96	162	40.6793	50	-273.178
--	--	--	--	--	--	--	--	--	--																					163	61.6425	50	-45051.8	50	-27351.7	51	2770.19	163	40.3958	50	-279.022
--	--	--	--	--	--	--	--	--	--																					163	55.6897	50	-45061.5	50	-27358.3	51	2765.19	163	40.5711	50	-282.618
--	--	--	--	--	--	--	--	--	--																					163	58.1788	50	-45071.3	50	-27364	51	2758.43	163	40.7786	50	-291.372
--	--	--	--	--	--	--	--	--	--																					163	55.9669	50	-45081.4	50	-27371.8	51	2753.1	163	41.3767	50	-298.272
--	--	--	--	--	--	--	--	--	--																					163	56.641	50	-45089.8	50	-27378.1	51	2746.9	163	40.6784	50	-302.859
--	--	--	--	--	--	--	--	--	--																					163	56.9862	50	-45100	50	-27385.1	51	2741.49	163	41.2559	50	-310.476
--	--	--	--	--	--	--	--	--	--																					163	57.444	50	-45110.1	50	-27391.7	51	2735.44	163	41.1692	50	-317.595
--	--	--	--	--	--	--	--	--	--																					163	56.7377	50	-45119.4	50	-27397.5	51	2729.81	163	41.1612	50	-322.103
--	--	--	--	--	--	--	--	--	--																					163	56.9898	50	-45128.9	50	-27404.6	51	2724.51	163	41.5519	50	-332.177
--	--	--	--	--	--	--	--	--	--																					163	57.3456	50	-45138.9	50	-27411.1	51	2722.58	163	41.6672	50	-338.023
--	--	--	--	--	--	--	--	--	--																					164	59.7811	50	-45147.1	50	-27417.4	51	2714.47	163	42.2546	50	-343.744
--	--	--	--	--	--	--	--	--	--																					164	58.5866	50	-45158.1	50	-27423.5	51	2707.37	163	42.5086	50	-350.689
--	--	--	--	--	--	--	--	--	--																					164	58.8601	50	-45168	50	-27431.4	51	2701.61	164	43.416	50	-357.066
--	--	--	--	--	--	--	--	--	--																					164	59.1767	50	-45176.9	50	-27437.7	51	2696.77	164	44.0204	50	-364.362
--	--	--	--	--	--	--	--	--	--																					164	62.617	50	-45186.7	50	-27444.1	51	2690.33	164	42.3369	50	-366.377
--	--	--	--	--	--	--	--	--	--																					164	61.3368	50	-45195.9	50	-27451.1	51	2685.4	164	42.3449	50	-377.346
--	--	--	--	--	--	--	--	--	--																					164	62.617	50	-45203.7	50	-27457.1	51	2683.42	164	44.5962	50	-381.964
--	--	--	--	--	--	--	--	--	--																					164	60.4517	50	-45215.7	50	-27464.3	51	2674.9	164	42.5551	50	-390.094
--	--	--	--	--	--	--	--	--	--																					164	65.394	50	-45224.8	50	-27470.6	51	2668.99	164	42.6436	50	-396.632
--	--	--	--	--	--	--	--	--	--																					164	61.242	50	-45233.8	50	-27477.9	51	2663.38	164	42.9038	50	-399.913
--	--	--	--	--	--	--	--	--	--																					164	61.5996	50	-45243.8	50	-27484.2	50	2659.83	164	42.9565	50	-408.818
--	--	--	--	--	--	--	--	--	--																					165	61.5763	50	-45252.9	50	-27490.2	51	2652.72	164	43.0879	50	-415.206
--	--	--	--	--	--	--	--	--	--																					165	62.6279	50	-45262.4	50	-27496.6	50	2646.67	164	43.087	50	-418.308
--	--	--	--	--	--	--	--	--	--																					165	63.1356	50	-45271.3	50	-27503.3	50	2641.36	164	43.1129	50	-428.637
--	--	--	--	--	--	--	--	--	--																					165	63.2035	50	-45281.2	50	-27509.3	50	2637.23	165	44.5926	50	-434.991
--	--	--	--	--	--	--	--	--	--																					165	63.4843	50	-45289.7	50	-27515.5	50	2631.24	165	44.3468	50	-440.858
--	--	--	--	--	--	--	--	--	--																					165	64.1585	50	-45300.4	50	-27522.7	50	2625	165	47.2668	50	-445.886
--	--	--	--	--	--	--	--	--	--																					165	63.8849	50	-45310	50	-27529.1	50	2621.38	165	43.6753	50	-453.69
--	--	--	--	--	--	--	--	--	--																					165	65.0186	50	-45318.5	50	-27535.6	50	2614.39	165	45.205	50	-460.484
--	--	--	--	--	--	--	--	--	--																					165	64.8415	50	-45327.8	50	-27541.9	50	2609.18	165	44.5023	50	-465.014
--	--	--	--	--	--	--	--	--	--																					166	65.0346	50	-45337.6	50	-27548.4	50	2604.32	165	44.0535	50	-472.873
--	--	--	--	--	--	--	--	--	--																					166	65.7857	50	-45346.9	50	-27554.8	50	2598.57	165	44.1187	50	-478.706
--	--	--	--	--	--	--	--	--	--																					166	67.5917	50	-45355.5	50	-27561.2	50	2593	165	45.7094	50	-484.459
--	--	--	--	--	--	--	--	--	--																					166	66.4295	50	-45364.2	50	-27567.5	50	2591.47	165	44.3503	50	-491.213
--	--	--	--	--	--	--	--	--	--																					166	66.7835	50	-45373.8	50	-27573.8	50	2582.72	165	44.6632	50	-498.197
--	--	--	--	--	--	--	--	--	--																					166	67.2144	50	-45383.4	50	-27580.4	50	2576.94	165	44.5095	50	-504.75
--	--	--	--	--	--	--	--	--	--																					166	67.6668	50	-45393.4	50	-27586.8	50	2571.55	166	45.4071	50	-510.532
--	--	--	--	--	--	--	--	--	--																					166	67.9332	50	-45401.7	50	-27592.5	50	2566.78	166	45.2775	50	-514.951
--	--	--	--	--	--	--	--	--	--																					166	67.9851	50	-45411.4	50	-27599.2	50	2562.32	166	45.0915	50	-521.814
--	--	--	--	--	--	--	--	--	--																					166	68.8344	50	-45419.3	50	-27605.2	50	2556.37	166	44.9834	50	-528.794
--	--	--	--	--	--	--	--	--	--																					166	69.5658	50	-45428.6	50	-27611.7	50	2550.63	166	47.4447	51	-534.6
--	--	--	--	--	--	--	--	--	--																					166	71.7903	50	-45437.8	50	-27617.1	50	2545.5	166	45.4885	50	-541.399
--	--	--	--	--	--	--	--	--	--																					166	72.9419	50	-45447.2	50	-27623.5	50	2540.03	166	45.9158	51	-543.76
--	--	--	--	--	--	--	--	--	--																					167	72.8112	50	-45455.8	50	-27630	50	2536.63	166	45.6458	50	-553.483
--	--	--	--	--	--	--	--	--	--																					167	72.9721	50	-45464	50	-27636.3	50	2529.51	166	45.6745	50	-559.077
--	--	--	--	--	--	--	--	--	--																					167	71.5041	50	-45473.3	50	-27642.9	50	2525.1	166	45.6217	51	-561.684
--	--	--	--	--	--	--	--	--	--																					167	71.8922	50	-45482.1	50	-27648.7	50	2519.35	166	47.0039	51	-570.622
--	--	--	--	--	--	--	--	--	--																					167	72.2141	50	-45490.3	50	-27654.6	50	2515.53	166	46.0517	51	-577.517
--	--	--	--	--	--	--	--	--	--																					167	73.4961	50	-45500.7	50	-27661.4	50	2510.11	167	47.4045	51	-584.121
--	--	--	--	--	--	--	--	--	--																					167	73.43	50	-45509.5	50	-27668.6	50	2505.03	167	45.9498	51	-590.212
--	--	--	--	--	--	--	--	--	--																					167	74.1756	50	-45517.5	50	-27674.3	50	2498.9	167	48.4201	51	-594.356
--	--	--	--	--	--	--	--	--	--																					167	75.0499	50	-45527.7	50	-27681.1	50	2497.97	167	46.3996	51	-600.275
--	--	--	--	--	--	--	--	--	--																					167	75.5953	50	-45536.7	50	-27686.3	50	2488.8	167	49.24	51	-607.435
--	--	--	--	--	--	--	--	--	--																					167	75.0644	50	-45544.7	50	-27692.3	50	2487.91	167	47.2149	51	-611.124
--	--	--	--	--	--	--	--	--	--																					167	76.0407	50	-45554.1	50	-27698.9	50	2478.55	167	46.8877	51	-618.812
--	--	--	--	--	--	--	--	--	--																					167	82.7873	50	-45561.5	50	-27704.8	50	2474.19	167	47.0987	51	-625.918
--	--	--	--	--	--	--	--	--	--																					167	77.591	50	-45571.9	50	-27710.8	50	2470.52	167	47.1854	51	-630.824
--	--	--	--	--	--	--	--	--	--																					167	77.2315	50	-45580.7	50	-27717.4	50	2463.35	167	46.9959	51	-637.219
--	--	--	--	--	--	--	--	--	--																					167	77.9485	50	-45589.5	50	-27723.4	50	2458.13	168	48.1135	51	-642.455
--	--	--	--	--	--	--	--	--	--																					168	78.0863	50	-45597.4	50	-27729.5	50	2453.05	168	47.1586	51	-648.504
--	--	--	--	--	--	--	--	--	--																					168	79.4935	50	-45605.9	50	-27735.3	50	2448.15	168	47.2114	51	-654.146
--	--	--	--	--	--	--	--	--	--																					168	80.6934	50	-45615.3	50	-27741.3	50	2442.88	168	47.2605	51	-660.807
--	--	--	--	--	--	--	--	--	--																					168	79.9514	50	-45623.9	50	-27748	50	2440.67	168	47.0808	51	-667.326
--	--	--	--	--	--	--	--	--	--																					168	80.6146	50	-45631.6	50	-27754.1	50	2432.86	168	47.4062	51	-669.07
--	--	--	--	--	--	--	--	--	--																					168	80.9383	50	-45640.2	50	-27759	50	2430.49	168	47.4045	51	-677.113
--	--	--	--	--	--	--	--	--	--																					168	81.321	50	-45649.8	50	-27764.8	50	2423.3	168	47.6987	51	-683.928
--	--	--	--	--	--	--	--	--	--																					168	82.2956	50	-45657.5	50	-27770.9	50	2419.42	168	48.1465	51	-689.785
--	--	--	--	--	--	--	--	--	--																					168	82.7211	50	-45667.1	50	-27777.3	50	2414.92	168	47.7514	51	-695.909
--	--	--	--	--	--	--	--	--	--																					168	83.6223	50	-45674.2	50	-27784.3	50	2408.32	168	50.7394	51	-701.161
--	--	--	--	--	--	--	--	--	--																					169	87.272	50	-45683.3	50	-27789.5	50	2402.94	168	47.7254	51	-707.212
--	--	--	--	--	--	--	--	--	--																					169	84.4771	50	-45692.2	50	-27795.5	50	2399.89	168	47.7594	51	-712.754
--	--	--	--	--	--	--	--	--	--																					169	84.9027	50	-45700.7	50	-27801	50	2393.46	168	48.7885	51	-717.187
--	--	--	--	--	--	--	--	--	--																					169	88.3912	50	-45709.7	50	-27807.2	50	2388.58	169	47.9168	51	-724.531
--	--	--	--	--	--	--	--	--	--																					169	86.2348	50	-45717.7	50	-27812.7	50	2384.31	169	48.1949	51	-730.327
--	--	--	--	--	--	--	--	--	--																					169	87.1092	50	-45726.1	50	-27819	50	2379.99	169	48.0768	51	-732.682
--	--	--	--	--	--	--	--	--	--																					169	92.6488	50	-45733.2	50	-27824.7	50	2373.99	169	48.126	51	-741.476
--	--	--	--	--	--	--	--	--	--																					169	88.1749	50	-45743.2	50	-27830.5	50	2368.86	169	47.9847	51	-747.154
--	--	--	--	--	--	--	--	--	--																					169	89.0279	50	-45751	50	-27836.7	50	2364.01	169	48.0401	51	-752.896
--	--	--	--	--	--	--	--	--	--																					169	90.1741	50	-45759.4	50	-27842.3	50	2359.33	169	48.1966	51	-759.261
--	--	--	--	--	--	--	--	--	--																					169	90.2259	50	-45768.8	50	-27847.9	50	2354.09	169	48.1465	51	-763.982
--	--	--	--	--	--	--	--	--	--			--	--	--	--	--	--	--	--											169	91.1487	50	-45776.8	50	-27854.3	50	2349.42	169	49.071	51	-769.229
--	--	--	--	--	--	--	--	--	--			--	--	--	--	--	--	--	--											170	91.6887	50	-45785.6	50	-27859.9	50	2344.5	169	48.6347	51	-775.276
--	--	--	--	--	--	--	--	--	--			--	--	--	--	--	--	--	--											170	92.091	50	-45793.3	50	-27866.1	50	2339.73	169	48.0964	51	-781.122
--	--	--	--	--	--	--	--	--	--			--	--	--	--	--	--	--	--											170	93.0315	50	-45802.7	50	-27870.9	50	2335.41	169	48.9629	51	-786.244
--	--	--	--	--	--	--	--	--	--			--	--	--	--	--	--	--	--											170	93.981	50	-45811	50	-27876.8	50	2333.3	170	48.4371	51	-791.74
--	--	--	--	--	--	--	--	--	--			--	--	--	--	--	--	--	--											170	94.4406	50	-45819.2	50	-27882.4	50	2327.48	170	48.3299	51	-797.168
--	--	--	--	--	--	--	--	--	--			--	--	--	--	--	--	--	--											170	95.281	50	-45826.6	50	-27887.2	50	2321.01	170	48.1876	51	-802.874
--	--	--	--	--	--	--	--	--	--			--	--	--	--	--	--	--	--											170	98.1402	50	-45835.4	50	-27893.1	50	2316.02	170	48.21	51	-808.212
--	--	--	--	--	--	--	--	--	--			--	--	--	--	--	--	--	--											170	96.6954	50	-45844.9	50	-27900	50	2311.09	170	48.3772	51	-811.224
--	--	--	--	--	--	--	--	--	--			--	--	--	--	--	--	--	--											170	97.4429	50	-45852.8	50	-27905.2	50	2307.59	170	48.6016	51	-819.16
--	--	--	--	--	--	--	--	--	--			--	--	--	--	--	--	--	--											170	98.0187	50	-45860.4	50	-27910.5	50	2301.15	170	48.6857	51	-824.857
--	--	--	--	--	--	--	--	--	--			--	--	--	--	--	--	--	--											170	102.732	50	-45868.1	50	-27915.5	50	2296.57	170	48.4389	51	-829.777
--	--	--	--	--	--	--	--	--	--			--	--	--	--	--	--	--	--											170	99.3847	50	-45876.7	50	-27921.9	50	2292.22	170	48.5381	51	-836.21
--	--	--	--	--	--	--	--	--	--			--	--	--	--	--	--	--	--											171	100.048	50	-45885.4	50	-27927.7	50	2289	170	51.2025	51	-840.654
--	--	--	--	--	--	--	--	--	--			--	--	--	--	--	--	--	--											171	105.329	50	-45892.4	50	-27933.3	50	2284.03	171	48.4309	50	-845.08
--	--	--	--	--	--	--	--	--	--			--	--	--	--	--	--	--	--											171	101.434	50	-45901.3	50	-27938.4	50	2278.41	171	49.1479	50	-852.046
--	--	--	--	--	--	--	--	--	--			--	--	--	--	--	--	--	--											171	102.044	50	-45908.7	50	-27943.9	50	2273.12	171	48.5936	50	-856.992
--	--	--	--	--	--	--	--	--	--			--	--	--	--	--	--	--	--											171	103.165	50	-45917	50	-27950	50	2268.57	171	49.3151	50	-862.669
--	--	--	--	--	--	--	--	--	--			--	--	--	--	--	--	--	--											171	103.261	50	-45925.2	50	-27955.1	50	2263.88	171	48.8609	51	-867.85
--	--	--	--	--	--	--	--	--	--			--	--	--	--	--	--	--	--											171	104.036	50	-45932.4	50	-27961.1	50	2259.44	171	49.5511	50	-869.958
--	--	--	--	--	--	--	--	--	--			--	--	--	--	--	--	--	--											171	104.601	50	-45941.8	50	-27965.8	50	2254.42	171	49.8194	50	-878.133
--	--	--	--	--	--	--	--	--	--			--	--	--	--	--	--	--	--											171	112.211	50	-45948.7	50	-27971.9	50	2249.84	171	49.0979	50	-883.909
--	--	--	--	--	--	--	--	--	--			--	--	--	--	--	--	--	--											171	105.615	50	-45957.8	50	-27977.5	50	2245.57	171	49.4331	50	-889.511
--	--	--	--	--	--	--	--	--	--			--	--	--	--	--	--	--	--											171	106.124	50	-45966.1	50	-27982.7	50	2240.73	171	51.4233	50	-894.924
--	--	--	--	--	--	--	--	--	--			--	--	--	--	--	--	--	--											171	106.97	50	-45973.1	50	-27988.3	50	2238.78	171	51.2472	50	-900.978
--	--	--	--	--	--	--	--	--	--			--	--	--	--	--	--	--	--											171	107.206	50	-45981.8	50	-27994.5	50	2230.91	171	49.1077	50	-906.043
--	--	--	--	--	--	--	--	--	--			--	--	--	--	--	--	--	--											172	108.367	50	-45989.8	50	-27999.4	50	2226.49	172	49.8757	50	-909.884
--	--	--	--	--	--	--	--	--	--			--	--	--	--	--	--	--	--											172	109.561	50	-45997.7	50	-28004.2	50	2221.91	172	52.4193	50	-912.904
--	--	--	--	--	--	--	--	--	--			--	--	--	--	--	--	--	--											172	110.709	50	-46005.6	50	-28010.3	50	2217.72	172	49.2695	50	-920.564
--	--	--	--	--	--	--	--	--	--			--	--	--	--	--	--	--	--											172	110.106	50	-46013.1	50	-28015.9	50	2213.25	172	49.4009	50	-926.205
--	--	--	--	--	--	--	--	--	--			--	--	--	--	--	--	--	--											172	110.677	50	-46021.5	50	-28021	50	2207.89	172	49.5949	50	-929.221
--	--	--	--	--	--	--	--	--	--			--	--	--	--	--	--	--	--											172	115.19	50	-46029.6	50	-28026.9	50	2203.68	172	51.7229	50	-937.591
--	--	--	--	--	--	--	--	--	--			--	--	--	--	--	--	--	--											172	111.809	50	-46037	50	-28031.3	50	2199.45	172	49.2069	50	-942.331
--	--	--	--	--	--	--	--	--	--			--	--	--	--	--	--	--	--											172	112.917	50	-46044.6	50	-28038	50	2194.47	172	49.8113	50	-943.912
--	--	--	--	--	--	--	--	--	--			--	--	--	--	--	--	--	--											172	113.695	50	-46053	50	-28042.7	50	2189.48	172	49.2972	50	-952.535
--	--	--	--	--	--	--	--	--	--			--	--	--	--	--	--	--	--											173	120.084	50	-46061.1	50	-28048	50	2185.22	172	50.7724	50	-958.761
--	--	--	--	--	--	--	--	--	--			--	--	--	--	--	--	--	--											173	115.335	50	-46069	50	-28053.9	50	2180.18	172	49.5672	50	-963.83
--	--	--	--	--	--	--	--	--	--			--	--	--	--	--	--	--	--											173	116.749	50	-46077.7	50	-28059	50	2176.27	172	49.4501	50	-969.662
--	--	--	--	--	--	--	--	--	--			--	--	--	--	--	--	--	--											173	116.758	50	-46084.2	50	-28064.4	50	2172.43	172	49.7425	50	-974.014
--	--	--	--	--	--	--	--	--	--			--	--	--	--	--	--	--	--											173	118.607	50	-46092.7	50	-28070.2	50	2167.3	172	52.9039	50	-980.106
--	--	--	--	--	--	--	--	--	--			--	--	--	--	--	--	--	--											173	117.686	50	-46100.1	50	-28074.9	50	2163.09	172	49.3715	50	-984.577
--	--	--	--	--	--	--	--	--	--			--	--	--	--	--	--	--	--											173	118.67	50	-46108.2	50	-28080.4	50	2158.07	173	49.4734	50	-987.059
--	--	--	--	--	--	--	--	--	--			--	--	--	--	--	--	--	--											173	124.685	50	-46116.7	50	-28085.9	50	2153.58	173	49.4662	50	-995.936
--	--	--	--	--	--	--	--	--	--			--	--	--	--	--	--	--	--											173	120.34	50	-46124.1	50	-28090.3	50	2149.01	173	49.3723	50	-998.607
--	--	--	--	--	--	--	--	--	--			--	--	--	--	--	--	--	--											173	127.019	50	-46130.9	50	-28096.9	50	2145.23	173	50.4264	50	-1003.23
--	--	--	--	--	--	--	--	--	--			--	--	--	--	--	--	--	--											173	122.556	50	-46138.8	50	-28101.8	50	2140.42	173	50.2798	50	-1009.49
--	--	--	--	--	--	--	--	--	--			--	--	--	--	--	--	--	--											173	122.749	50	-46146	50	-28106.5	50	2135.85	173	49.5565	50	-1015.73
--	--	--	--	--	--	--	--	--	--			--	--	--	--	--	--	--	--											173	126.711	50	-46153.8	50	-28112.3	50	2131.7	173	49.7818	50	-1021.27
--	--	--	--	--	--	--	--	--	--			--	--	--	--	--	--	--	--											173	124.394	50	-46162	50	-28117.4	50	2127.39	173	49.3991	50	-1025.85
--	--	--	--	--	--	--	--	--	--			--	--	--	--	--	--	--	--											173	124.986	50	-46169.7	50	-28122.4	50	2122.62	173	49.4707	50	-1026.82
--	--	--	--	--	--	--	--	--	--			--	--	--	--	--	--	--	--											174	125.619	50	-46177.4	50	-28127.1	50	2117.77	173	49.8927	50	-1035.59
--	--	--	--	--	--	--	--	--	--			--	--	--	--	--	--	--	--											174	126.125	50	-46184.5	50	-28133	50	2113.41	174	51.6021	50	-1040.99
--	--	--	--	--	--	--	--	--	--			--	--	--	--	--	--	--	--											174	126.591	50	-46191.9	50	-28138.4	50	2109.35	174	50.2333	50	-1046.7
--	--	--	--	--	--	--	--	--	--			--	--	--	--	--	--	--	--											174	127.612	50	-46200.2	50	-28143	50	2104.85	174	49.2739	50	-1051.5
--	--	--	--	--	--	--	--	--	--			--	--	--	--	--	--	--	--											174	128.197	50	-46207.1	50	-28148.4	50	2100.01	174	52.2244	50	-1056.57
--	--	--	--	--	--	--	--	--	--			--	--	--	--	--	--	--	--											174	128.626	50	-46214.5	50	-28153.9	50	2096.35	174	52.6464	50	-1061.74
--	--	--	--	--	--	--	--	--	--			--	--	--	--	--	--	--	--											174	129.697	50	-46222.7	50	-28159.6	50	2091.54	174	49.6781	50	-1065.09
--	--	--	--	--	--	--	--	--	--			--	--	--	--	--	--	--	--											174	132.943	50	-46230.7	50	-28164.6	50	2087.24	174	49.4027	50	-1072.36
--	--	--	--	--	--	--	--	--	--			--	--	--	--	--	--	--	--											174	133.474	50	-46237.6	50	-28170.2	50	2083.12	174	49.5199	50	-1076.43
--	--	--	--	--	--	--	--	--	--			--	--	--	--	--	--	--	--											174	131.666	50	-46245.9	50	-28174.9	50	2078.54	175	51.764	50	-1081.58
--	--	--	--	--	--	--	--	--	--			--	--	--	--	--	--	--	--											174	132.659	50	-46254.3	50	-28180.2	50	2074.71	175	51.1524	50	-1086.72
--	--	--	--	--	--	--	--	--	--			--	--	--	--	--	--	--	--											175	133.361	50	-46261.3	50	-28185.6	50	2070.3	175	49.2588	50	-1091.54
--	--	--	--	--	--	--	--	--	--			--	--	--	--	--	--	--	--											175	134.774	50	-46268.2	50	-28190.2	50	2067.22	175	51.1184	50	-1097.07
--	--	--	--	--	--	--	--	--	--			--	--	--	--	--	--	--	--											175	140.365	50	-46274.9	50	-28195.8	50	2060.59	175	49.3142	50	-1101.04
--	--	--	--	--	--	--	--	--	--			--	--	--	--	--	--	--	--											175	141.018	50	-46283.1	50	-28200.8	50	2057.72	175	49.4752	50	-1106.13
--	--	--	--	--	--	--	--	--	--			--	--	--	--	--	--	--	--											175	141.81	50	-46290.8	50	-28206	50	2052.24	175	49.291	50	-1108.72
--	--	--	--	--	--	--	--	--	--			--	--	--	--	--	--	--	--											175	143.094	50	-46298.3	50	-28210.9	50	2047.57	175	49.3115	50	-1115.85
--	--	--	--	--	--	--	--	--	--			--	--	--	--	--	--	--	--											175	144.04	50	-46306.1	50	-28216	50	2043.23	175	49.3795	50	-1119.39
--	--	--	--	--	--	--	--	--	--			--	--	--	--	--	--	--	--											175	144.383	50	-46313.7	50	-28221.4	50	2039.13	175	49.6343	50	-1121.67
--	--	--	--	--	--	--	--	--	--			--	--	--	--	--	--	--	--											175	149.837	50	-46321.1	50	-28226.6	50	2035.03	175	51.6817	50	-1130.28
--	--	--	--	--	--	--	--	--	--			--	--	--	--	--	--	--	--											175	145.784	50	-46328.1	50	-28230.9	50	2033.67	175	51.2561	50	-1135.23
--	--	--	--	--	--	--	--	--	--			--	--	--	--	--	--	--	--											175	146.466	51	-46334.8	50	-28236.9	50	2026.44	175	49.6334	50	-1140.48
--	--	--	--	--	--	--	--	--	--			--	--	--	--	--	--	--	--											176	153.02	51	-46342.4	50	-28241.8	50	2021.89	175	49.6307	50	-1144.97
--	--	--	--	--	--	--	--	--	--			--	--	--	--	--	--	--	--											176	148.172	50	-46350.1	50	-28246.4	50	2017.86	176	49.805	50	-1149.67
--	--	--	--	--	--	--	--	--	--			--	--	--	--	--	--	--	--											176	148.709	50	-46356.1	50	-28251.6	50	2013.62	176	50.017	50	-1150.62
--	--	--	--	--	--	--	--	--	--			--	--	--	--	--	--	--	--											176	149.894	50	-46364.3	50	-28257.2	50	2010.4	176	50.0572	50	-1158.88
--	--	--	--	--	--	--	--	--	--			--	--	--	--	--	--	--	--											176	150.914	50	-46371	50	-28262.7	50	2005.08	176	49.7801	50	-1163.76
--	--	--	--	--	--	--	--	--	--			--	--	--	--	--	--	--	--											176	151.804	50	-46379.3	50	-28266.8	50	2000.87	176	51.0952	50	-1167.23
--	--	--	--	--	--	--	--	--	--			--	--	--	--	--	--	--	--											176	154.717	50	-46385.9	50	-28272.2	50	1999.35	176	49.9034	50	-1173.2
--	--	--	--	--	--	--	--	--	--			--	--	--	--	--	--	--	--											176	155.042	50	-46392.8	50	-28277.3	50	1993.01	176	49.9276	50	-1178.03
--	--	--	--	--	--	--	--	--	--			--	--	--	--	--	--	--	--											176	153.875	50	-46401	50	-28281.9	50	1988.7	176	51.8918	50	-1181.31
--	--	--	--	--	--	--	--	--	--			--	--	--	--	--	--	--	--											177	156.078	50	-46408.1	50	-28288	50	1984.86	176	50.5713	50	-1187.5
--	--	--	--	--	--	--	--	--	--			--	--	--	--	--	--	--	--											177	156.294	50	-46415.7	50	-28292.4	50	1979.71	176	50.8315	50	-1192.2
--	--	--	--	--	--	--	--	--	--			--	--	--	--	--	--	--	--											177	161.027	50	-46420.9	50	-28296.5	50	1975.21	176	50.4801	50	-1196.28
--	--	--	--	--	--	--	--	--	--			--	--	--	--	--	--	--	--											177	158.531	50	-46430.3	50	-28302.3	50	1971.58	176	50.5069	50	-1200.95
--	--	--	--	--	--	--	--	--	--			--	--	--	--	--	--	--	--											177	158.966	50	-46437.2	50	-28307.5	50	1967.07	176	50.4711	50	-1204.94
--	--	--	--	--	--	--	--	--	--			--	--	--	--	--	--	--	--											177	163.983	50	-46444.1	50	-28312.1	50	1963.01	176	50.1769	50	-1210.7
--	--	--	--	--	--	--	--	--	--			--	--	--	--	--	--	--	--											177	160.857	50	-46451.4	50	-28317.3	50	1958.68	177	52.9451	50	-1214.46
--	--	--	--	--	--	--	--	--	--			--	--	--	--	--	--	--	--											177	161.971	50	-46457.2	50	-28321.9	50	1955.79	177	54.0519	50	-1220.18
--	--	--	--	--	--	--	--	--	--			--	--	--	--	--	--	--	--											177	165.247	50	-46465.3	50	-28326.6	50	1950.69	177	54.5561	50	-1223.16
--	--	--	--	--	--	--	--	--	--			--	--	--	--	--	--	--	--											177	166.769	50	-46470.8	50	-28332.1	50	1946.38	177	53.2097	50	-1229.08
--	--	--	--	--	--	--	--	--	--			--	--	--	--	--	--	--	--											177	164.371	50	-46479.7	50	-28336.7	50	1942.41	177	53.1033	50	-1232.71
--	--	--	--	--	--	--	--	--	--			--	--	--	--	--	--	--	--											177	165.728	50	-46486.5	50	-28341.5	50	1940.27	177	53.2007	50	-1238.51
--	--	--	--	--	--	--	--	--	--			--	--	--	--	--	--	--	--											177	167.37	50	-46492.9	50	-28346.5	50	1934.6	177	53.2705	50	-1242.45
--	--	--	--	--	--	--	--	--	--			--	--	--	--	--	--	--	--											177	173.344	50	-46500.5	50	-28351.7	50	1929.67	177	52.8726	50	-1246.66
--	--	--	--	--	--	--	--	--	--			--	--	--	--	--	--	--	--											177	168.076	50	-46507.6	50	-28356	50	1927.2	177	53.2758	50	-1252.82
--	--	--	--	--	--	--	--	--	--			--	--	--	--	--	--	--	--											177	168.761	50	-46514.2	50	-28360.4	50	1922.34	177	53.966	50	-1257.16
--	--	--	--	--	--	--	--	--	--			--	--	--	--	--	--	--	--											177	169.203	50	-46521.7	50	-28366	50	1918.32	177	53.3804	50	-1260.87
--	--	--	--	--	--	--	--	--	--			--	--	--	--	--	--	--	--											178	169.31	50	-46527.9	50	-28370.7	50	1913.09	177	53.3152	50	-1265.42
--	--	--	--	--	--	--	--	--	--			--	--	--	--	--	--	--	--											178	171.168	50	-46535.2	50	-28375	50	1909.26	178	53.4019	50	-1270
--	--	--	--	--	--	--	--	--	--			--	--	--	--	--	--	--	--											178	167.193	50	-46542.9	50	-28379.6	50	1905.48	178	53.3518	50	-1274.54
--	--	--	--	--	--	--	--	--	--			--	--	--	--	--	--	--	--											178	167.722	50	-46549.6	50	-28385.4	50	1901.66	178	53.2409	50	-1278.06
--	--	--	--	--	--	--	--	--	--			--	--	--	--	--	--	--	--											178	171.888	50	-46556.5	50	-28389.9	50	1896.64	178	53.6272	50	-1283.43
--	--	--	--	--	--	--	--	--	--			--	--	--	--	--	--	--	--											178	170.462	50	-46562.2	50	-28394.9	50	1892.57	178	53.6942	50	-1287.98
--	--	--	--	--	--	--	--	--	--			--	--	--	--	--	--	--	--											178	170.265	50	-46569.9	50	-28399.6	50	1889.24	178	53.5789	50	-1292.3
--	--	--	--	--	--	--	--	--	--			--	--	--	--	--	--	--	--											178	170.916	50	-46577	50	-28404.4	50	1884.66	178	53.5959	50	-1297.05
--	--	--	--	--	--	--	--	--	--			--	--	--	--	--	--	--	--											178	172.035	50	-46582.3	50	-28409	50	1881.14	178	56.0465	50	-1301.5
--	--	--	--	--	--	--	--	--	--			--	--	--	--	--	--	--	--											178	172.779	50	-46590.6	50	-28413.5	50	1880.56	178	53.6602	50	-1306.31
--	--	--	--	--	--	--	--	--	--			--	--	--	--	--	--	--	--											178	174.231	50	-46597.7	50	-28418.6	50	1875.58	179	55.4789	50	-1308.29
--	--	--	--	--	--	--	--	--	--			--	--	--	--	--	--	--	--											178	178.317	50	-46604	50	-28423.4	50	1871.78	179	54.4256	50	-1314.79
--	--	--	--	--	--	--	--	--	--			--	--	--	--	--	--	--	--											179	176.536	50	-46610.7	50	-28428.6	50	1864.36	179	53.7523	50	-1319.38
--	--	--	--	--	--	--	--	--	--			--	--	--	--	--	--	--	--											179	177.383	50	-46617.6	50	-28433.1	50	1860.27	179	53.9017	50	-1323.04
--	--	--	--	--	--	--	--	--	--			--	--	--	--	--	--	--	--											179	179.331	50	-46624.1	50	-28437.9	50	1856.38	179	54.6965	50	-1327.54
--	--	--	--	--	--	--	--	--	--			--	--	--	--	--	--	--	--											179	185.673	50	-46631.3	50	-28442.6	50	1852.5	179	54.4301	50	-1331.71
--	--	--	--	--	--	--	--	--	--			--	--	--	--	--	--	--	--											179	181.23	50	-46638.4	50	-28446.9	50	1848.43	179	54.7618	50	-1335.82
--	--	--	--	--	--	--	--	--	--			--	--	--	--	--	--	--	--											179	181.738	50	-46644.5	50	-28452.2	50	1844.67	179	55.4663	50	-1340.44
--	--	--	--	--	--	--	--	--	--			--	--	--	--	--	--	--	--											179	185.925	50	-46651.5	50	-28456.5	50	1840.69	179	54.3469	50	-1343.33
--	--	--	--	--	--	--	--	--	--			--	--	--	--	--	--	--	--											179	183.773	50	-46657.9	50	-28461.5	50	1840.12	179	52.0367	50	-1348.69
--	--	--	--	--	--	--	--	--	--			--	--	--	--	--	--	--	--											179	184.969	50	-46664.7	50	-28465.9	50	1832.65	179	51.8784	50	-1352.93
--	--	--	--	--	--	--	--	--	--			--	--	--	--	--	--	--	--											180	188.212	50	-46671.6	50	-28470.2	50	1828.96	179	54.9558	50	-1357.7
--	--	--	--	--	--	--	--	--	--			--	--	--	--	--	--	--	--											180	188.878	50	-46679.4	50	-28474.4	50	1824.98	179	52.6688	50	-1361.19
--	--	--	--	--	--	--	--	--	--			--	--	--	--	--	--	--	--											180	187.689	50	-46685.7	50	-28479.7	50	1821.19	179	53.5682	50	-1364.57
--	--	--	--	--	--	--	--	--	--			--	--	--	--	--	--	--	--											180	189.657	50	-46691.7	50	-28484	50	1817.26	179	54.3013	50	-1369.88
--	--	--	--	--	--	--	--	--	--			--	--	--	--	--	--	--	--											180	193.235	50	-46698	50	-28488.6	50	1813.29	180	52.6071	50	-1371.33
--	--	--	--	--	--	--	--	--	--			--	--	--	--	--	--	--	--											180	191.347	50	-46704.4	50	-28493.5	50	1809.62	180	53.0943	50	-1376.75
--	--	--	--	--	--	--	--	--	--			--	--	--	--	--	--	--	--											180	192.266	50	-46710.9	50	-28498.1	50	1805.62	180	52.4247	50	-1382.48
--	--	--	--	--	--	--	--	--	--			--	--	--	--	--	--	--	--											180	193.312	50	-46718.4	50	-28502.1	50	1801.45	180	53.4269	50	-1386.79
--	--	--	--	--	--	--	--	--	--			--	--	--	--	--	--	--	--											180	200.366	50	-46724.3	50	-28506	50	1797.97	180	53.0174	50	-1391.43
--	--	--	--	--	--	--	--	--	--			--	--	--	--	--	--	--	--											180	195.265	50	-46731.4	50	-28510.9	50	1794.4	180	53.8284	50	-1395.53
--	--	--	--	--	--	--	--	--	--			--	--	--	--	--	--	--	--											180	195.894	50	-46737.9	50	-28514.3	50	1790.39	180	54.0241	50	-1399.74
--	--	--	--	--	--	--	--	--	--			--	--	--	--	--	--	--	--											181	197.627	50	-46743.5	50	-28519.2	50	1787.28	180	53.2231	50	-1403.1
--	--	--	--	--	--	--	--	--	--			--	--	--	--	--	--	--	--											181	198.848	50	-46749.9	50	-28524	50	1783.2	180	53.6675	50	-1407.76
--	--	--	--	--	--	--	--	--	--			--	--	--	--	--	--	--	--											181	200.606	50	-46757.9	50	-28529.1	50	1779.43	180	53.8659	50	-1411.73
--	--	--	--	--	--	--	--	--	--			--	--	--	--	--	--	--	--											181	201.471	50	-46764.6	50	-28532.8	50	1775.1	180	53.6353	50	-1415.85
--	--	--	--	--	--	--	--	--	--			--	--	--	--	--	--	--	--											181	202.435	50	-46770.6	50	-28536.9	50	1771.15	180	55.8319	50	-1419.96
--	--	--	--	--	--	--	--	--	--			--	--	--	--	--	--	--	--											181	203.331	50	-46776.7	50	-28542.1	50	1768.86	181	53.2678	50	-1424.58
--	--	--	--	--	--	--	--	--	--			--	--	--	--	--	--	--	--											181	204.527	50	-46783.6	50	-28546.7	50	1763.1	181	53.0854	50	-1428.12
--	--	--	--	--	--	--	--	--	--			--	--	--	--	--	--	--	--											181	205.953	50	-46790.4	50	-28550	50	1761.78	181	53.1006	50	-1432.36
--	--	--	--	--	--	--	--	--	--			--	--	--	--	--	--	--	--											181	206.881	50	-46796.5	50	-28555.1	50	1756.35	181	55.3394	50	-1436.55
--	--	--	--	--	--	--	--	--	--			--	--	--	--	--	--	--	--											181	207.853	50	-46802.5	50	-28559	50	1752.33	181	53.5476	50	-1440.6
--	--	--	--	--	--	--	--	--	--			--	--	--	--	--	--	--	--											181	213.014	50	-46808.9	50	-28563.7	50	1748.47	181	53.215	50	-1445.02
--	--	--	--	--	--	--	--	--	--			--	--	--	--	--	--	--	--											181	212.649	50	-46815.8	50	-28568.4	50	1745.15	181	52.7984	50	-1448.85
--	--	--	--	--	--	--	--	--	--			--	--	--	--	--	--	--	--											181	212.554	50	-46821.7	50	-28572.7	50	1740.85	181	52.5534	50	-1452.84
--	--	--	--	--	--	--	--	--	--			--	--	--	--	--	--	--	--											181	213.093	50	-46828.3	50	-28577	50	1737.68	181	52.9781	50	-1456.18
--	--	--	--	--	--	--	--	--	--			--	--	--	--	--	--	--	--											181	219.306	50	-46835.1	50	-28581.1	50	1733.42	181	54.3406	50	-1461.02
--	--	--	--	--	--	--	--	--	--			--	--	--	--	--	--	--	--											181	222.79	50	-46840.9	50	-28585.7	50	1729.58	181	53.5521	50	-1465.52
--	--	--	--	--	--	--	--	--	--			--	--	--	--	--	--	--	--											182	217.318	50	-46848.5	50	-28590	50	1726.28	181	54.1967	50	-1466.73
--	--	--	--	--	--	--	--	--	--			--	--	--	--	--	--	--	--											182	218.171	50	-46854.7	50	-28594.2	50	1725.52	182	52.6759	50	-1473.82
--	--	--	--	--	--	--	--	--	--			--	--	--	--	--	--	--	--											182	219.246	50	-46860.3	50	-28598.8	50	1718.17	182	55.4046	50	-1477.08
--	--	--	--	--	--	--	--	--	--			--	--	--	--	--	--	--	--											182	221.99	50	-46866.5	50	-28603.4	50	1716.36	182	52.346	50	-1481.36
--	--	--	--	--	--	--	--	--	--			--	--	--	--	--	--	--	--											182	221.708	50	-46873	50	-28607.4	50	1711.35	182	52.4336	50	-1483.99
--	--	--	--	--	--	--	--	--	--			--	--	--	--	--	--	--	--											182	222.452	50	-46878.7	50	-28612.2	50	1707.55	182	52.1779	50	-1487.06
--	--	--	--	--	--	--	--	--	--			--	--	--	--	--	--	--	--											182	223.986	50	-46885.5	50	-28615.1	50	1703.74	182	55.756	50	-1493.54
--	--	--	--	--	--	--	--	--	--			--	--	--	--	--	--	--	--											182	226.446	50	-46891.3	50	-28620.2	50	1700.3	182	52.2512	50	-1497.65
--	--	--	--	--	--	--	--	--	--			--	--	--	--	--	--	--	--											182	225.917	50	-46897.8	50	-28624.8	50	1699.36	182	52.1484	50	-1501.81
--	--	--	--	--	--	--	--	--	--			--	--	--	--	--	--	--	--											182	227.262	50	-46904.3	50	-28629.3	50	1693.05	182	52.0868	50	-1505.68
--	--	--	--	--	--	--	--	--	--			--	--	--	--	--	--	--	--											182	228.705	50	-46911.7	50	-28633.4	50	1689.61	182	52.0921	50	-1509.31
--	--	--	--	--	--	--	--	--	--			--	--	--	--	--	--	--	--											183	229.569	50	-46916.4	50	-28637.3	50	1686.82	183	52.438	50	-1513.46
--	--	--	--	--	--	--	--	--	--			--	--	--	--	--	--	--	--											183	231.594	50	-46922.5	50	-28642.2	50	1685.36	183	52.2995	50	-1516.85
--	--	--	--	--	--	--	--	--	--			--	--	--	--	--	--	--	--											183	232.365	50	-46928.8	50	-28646.4	50	1678.75	183	52.3299	50	-1521.1
--	--	--	--	--	--	--	--	--	--			--	--	--	--	--	--	--	--											183	233.638	50	-46935.7	50	-28650.4	50	1675.62	183	52.3594	50	-1525.57
--	--	--	--	--	--	--	--	--	--			--	--	--	--	--	--	--	--											183	236.153	50	-46941.8	50	-28654.6	50	1673.2	183	52.2638	50	-1528.67
--	--	--	--	--	--	--	--	--	--			--	--	--	--	--	--	--	--											183	238.665	50	-46948.3	50	-28658.9	50	1668.23	183	54.1431	50	-1532.94
--	--	--	--	--	--	--	--	--	--			--	--	--	--	--	--	--	--											183	238.132	50	-46954.6	50	-28663	50	1665.6	183	54.4838	50	-1536.86
--	--	--	--	--	--	--	--	--	--			--	--	--	--	--	--	--	--											183	239.586	50	-46960.5	50	-28667.3	50	1661.04	183	52.3791	50	-1540.88
--	--	--	--	--	--	--	--	--	--			--	--	--	--	--	--	--	--											183	240.898	50	-46967.4	50	-28671.9	50	1657.97	183	52.4881	50	-1544.52
--	--	--	--	--	--	--	--	--	--			--	--	--	--	--	--	--	--											183	242.182	50	-46973.1	50	-28675.8	50	1653.84	183	52.5731	50	-1547.23
--	--	--	--	--	--	--	--	--	--			--	--	--	--	--	--	--	--											184	243.158	50	-46979.2	50	-28680.6	50	1654.09	183	52.996	50	-1552.04
--	--	--	--	--	--	--	--	--	--			--	--	--	--	--	--	--	--											184	244.657	50	-46985.3	50	-28684.6	50	1649.16	183	52.4398	50	-1555.4
--	--	--	--	--	--	--	--	--	--			--	--	--	--	--	--	--	--											184	246.093	50	-46992.1	50	-28687.4	50	1643.83	183	52.5695	50	-1560.07
--	--	--	--	--	--	--	--	--	--			--	--	--	--	--	--	--	--											184	247.514	50	-46997.5	50	-28692.7	50	1640.39	183	53.3813	50	-1564.09
--	--	--	--	--	--	--	--	--	--			--	--	--	--	--	--	--	--											184	248.827	50	-47004.1	50	-28697.5	50	1636.39	183	52.4113	50	-1568.34
--	--	--	--	--	--	--	--	--	--			--	--	--	--	--	--	--	--											184	250.311	50	-47009	50	-28701.2	50	1635.83	184	53.6513	50	-1572.34
--	--	--	--	--	--	--	--	--	--			--	--	--	--	--	--	--	--											184	251.475	50	-47016.3	50	-28705.7	50	1632.45	184	52.4193	50	-1575.97
--	--	--	--	--	--	--	--	--	--			--	--	--	--	--	--	--	--											184	252.99	50	-47022.4	50	-28709.5	50	1628.76	184	52.7116	50	-1579.85
--	--	--	--	--	--	--	--	--	--			--	--	--	--	--	--	--	--											184	255.876	50	-47028.4	50	-28713.7	50	1625.13	184	52.827	50	-1583.9
--	--	--	--	--	--	--	--	--	--			--	--	--	--	--	--	--	--											184	256.409	50	-47034.2	50	-28717.3	50	1621.84	184	52.4434	50	-1587.34
--	--	--	--	--	--	--	--	--	--			--	--	--	--	--	--	--	--											184	256.775	50	-47040.3	50	-28722.3	50	1618.11	184	54.3666	50	-1591.6
--	--	--	--	--	--	--	--	--	--			--	--	--	--	--	--	--	--											184	258.697	50	-47045.9	50	-28726.8	50	1617.66	184	52.2923	50	-1594.18
--	--	--	--	--	--	--	--	--	--			--	--	--	--	--	--	--	--											185	259.724	50	-47052.5	50	-28730.1	50	1612.79	184	52.4398	50	-1599.26
--	--	--	--	--	--	--	--	--	--			--	--	--	--	--	--	--	--											185	267.49	50	-47059.4	50	-28734.8	50	1609.15	184	52.4202	50	-1603.14
--	--	--	--	--	--	--	--	--	--			--	--	--	--	--	--	--	--											185	262.469	50	-47065	50	-28738.8	50	1604.57	184	52.6491	50	-1606.68
--	--	--	--	--	--	--	--	--	--			--	--	--	--	--	--	--	--											185	264.301	50	-47070.5	50	-28742.5	50	1601.04	185	54.1484	50	-1610.77
--	--	--	--	--	--	--	--	--	--			--	--	--	--	--	--	--	--											185	268.555	50	-47076.9	50	-28746.8	50	1597.93	185	53.1873	50	-1611.57
--	--	--	--	--	--	--	--	--	--			--	--	--	--	--	--	--	--											185	266.95	50	-47082.8	50	-28751.1	50	1594.62	185	52.7671	50	-1618.1
--	--	--	--	--	--	--	--	--	--			--	--	--	--	--	--	--	--											185	268.208	50	-47089.1	50	-28755.6	50	1591.39	185	53.966	50	-1622.28
--	--	--	--	--	--	--	--	--	--			--	--	--	--	--	--	--	--											185	270.64	50	-47095.3	50	-28759.7	50	1589.38	185	52.793	50	-1621.8
--	--	--	--	--	--	--	--	--	--			--	--	--	--	--	--	--	--											185	271.094	50	-47101.3	50	-28764.3	50	1584.63	185	52.9352	50	-1629.31
--	--	--	--	--	--	--	--	--	--			--	--	--	--	--	--	--	--											185	272.536	50	-47106.5	50	-28767.3	50	1581.21	185	53.1292	50	-1632.21
--	--	--	--	--	--	--	--	--	--			--	--	--	--	--	--	--	--											185	276.775	50	-47111.9	50	-28771.8	50	1578.02	185	52.8208	50	-1637.16
--	--	--	--	--	--	--	--	--	--			--	--	--	--	--	--	--	--											185	275.247	50	-47118.5	50	-28776.2	50	1574.65	185	53.0246	50	-1639.3
--	--	--	--	--	--	--	--	--	--			--	--	--	--	--	--	--	--											185	276.634	50	-47124.4	50	-28780	50	1571.29	185	53.1095	50	-1644.68
--	--	--	--	--	--	--	--	--	--			--	--	--	--	--	--	--	--											186	278.937	50	-47130.4	50	-28783.9	50	1568.56	185	54.144	50	-1648.42
--	--	--	--	--	--	--	--	--	--			--	--	--	--	--	--	--	--											186	279.917	50	-47136.2	50	-28787.8	50	1565	185	52.6357	50	-1652.33
--	--	--	--	--	--	--	--	--	--			--	--	--	--	--	--	--	--											186	286.885	50	-47141.8	50	-28792.1	50	1561.96	186	54.6321	50	-1654.92
--	--	--	--	--	--	--	--	--	--			--	--	--	--	--	--	--	--											186	282.794	50	-47147.4	50	-28796.8	50	1558.23	186	52.599	50	-1659.69
--	--	--	--	--	--	--	--	--	--			--	--	--	--	--	--	--	--											186	285.625	50	-47153.9	50	-28800.9	50	1558.5	186	53.8668	50	-1662.72
--	--	--	--	--	--	--	--	--	--			--	--	--	--	--	--	--	--											186	284.733	50	-47159.7	50	-28805	50	1551.79	186	52.4792	50	-1663.02
--	--	--	--	--	--	--	--	--	--			--	--	--	--	--	--	--	--											186	290.98	50	-47165.6	50	-28808.4	50	1548.29	186	52.7716	50	-1670.05
--	--	--	--	--	--	--	--	--	--			--	--	--	--	--	--	--	--											186	287.415	50	-47172.1	50	-28813.1	50	1545.23	186	52.6795	50	-1673.6
--	--	--	--	--	--	--	--	--	--			--	--	--	--	--	--	--	--											186	288.924	50	-47177.2	50	-28816.5	50	1542.43	186	53.3464	50	-1676.46
--	--	--	--	--	--	--	--	--	--			--	--	--	--	--	--	--	--											186	291.131	50	-47183.5	50	-28820.8	50	1538.59	186	52.8833	50	-1680.04
--	--	--	--	--	--	--	--	--	--			--	--	--	--	--	--	--	--											186	293.08	50	-47189.3	50	-28825	50	1536.3	186	52.7206	50	-1683.48
--	--	--	--	--	--	--	--	--	--			--	--	--	--	--	--	--	--											186	294.405	50	-47194.1	50	-28829.2	50	1532.01	186	52.7957	50	-1686.92
--	--	--	--	--	--	--	--	--	--			--	--	--	--	--	--	--	--											186	295.125	50	-47200.5	50	-28832.8	50	1530.08	186	52.9075	50	-1692.36
--	--	--	--	--	--	--	--	--	--			--	--	--	--	--	--	--	--											187	296.193	50	-47206	50	-28837	50	1526.1	186	55.7005	50	-1695.86
--	--	--	--	--	--	--	--	--	--			--	--	--	--	--	--	--	--											187	299.472	50	-47211.1	50	-28840.6	50	1522.33	186	53.0443	50	-1699.22
--	--	--	--	--	--	--	--	--	--			--	--	--	--	--	--	--	--											187	298.669	50	-47217.6	50	-28845.3	50	1520.39	187	53.0827	50	-1702.96
--	--	--	--	--	--	--	--	--	--			--	--	--	--	--	--	--	--											187	300.463	50	-47223.2	50	-28849.1	50	1518.8	187	53.249	50	-1706.42
--	--	--	--	--	--	--	--	--	--			--	--	--	--	--	--	--	--											187	304.007	50	-47228.8	50	-28852.4	50	1512.96	187	53.4064	50	-1709.25
--	--	--	--	--	--	--	--	--	--			--	--	--	--	--	--	--	--											187	307.238	50	-47234.5	50	-28856.6	50	1509.82	187	53.3948	50	-1713.45
--	--	--	--	--	--	--	--	--	--			--	--	--	--	--	--	--	--											187	305.169	50	-47241	50	-28860.6	50	1506.6	187	53.7542	50	-1717.56
--	--	--	--	--	--	--	--	--	--			--	--	--	--	--	--	--	--											187	308.526	50	-47246	50	-28865.2	50	1503.54	187	55.2285	50	-1719.87
--	--	--	--	--	--	--	--	--	--			--	--	--	--	--	--	--	--											187	312.075	50	-47252.3	50	-28867.9	50	1500.37	187	53.7908	50	-1722.63
--	--	--	--	--	--	--	--	--	--			--	--	--	--	--	--	--	--											187	310.024	50	-47258	50	-28872	50	1496.94	187	53.7863	50	-1728.01
--	--	--	--	--	--	--	--	--	--			--	--	--	--	--	--	--	--											188	311.995	50	-47263.6	50	-28875.9	50	1494.63	187	54.017	50	-1731.52
--	--	--	--	--	--	--	--	--	--			--	--	--	--	--	--	--	--											188	313.801	50	-47269.4	50	-28879.7	50	1490.75	187	53.9929	50	-1731.6
--	--	--	--	--	--	--	--	--	--			--	--	--	--	--	--	--	--											188	315.104	50	-47273.5	50	-28883.4	50	1487.48	187	55.8785	50	-1738.3
--	--	--	--	--	--	--	--	--	--			--	--	--	--	--	--	--	--											188	317.987	50	-47279.9	50	-28887.6	50	1484.37	187	53.9249	50	-1742.05
--	--	--	--	--	--	--	--	--	--			--	--	--	--	--	--	--	--											188	322.416	50	-47285.6	50	-28891	50	1481.5	188	53.9374	50	-1744.8
--	--	--	--	--	--	--	--	--	--			--	--	--	--	--	--	--	--											188	319.938	50	-47292	50	-28895.3	50	1478.65	188	55.3537	50	-1749.23
--	--	--	--	--	--	--	--	--	--			--	--	--	--	--	--	--	--											188	324.363	50	-47296.7	50	-28898.3	50	1475.01	188	53.8078	50	-1752.55
--	--	--	--	--	--	--	--	--	--			--	--	--	--	--	--	--	--											188	324	50	-47302.1	50	-28903.5	50	1472.07	188	56.2674	50	-1753.82
--	--	--	--	--	--	--	--	--	--			--	--	--	--	--	--	--	--											188	325.806	50	-47308.4	50	-28907.1	50	1468.88	188	53.9428	50	-1759.19
--	--	--	--	--	--	--	--	--	--			--	--	--	--	--	--	--	--											188	326.673	50	-47314	50	-28910.9	50	1462.77	188	57.275	50	-1762.66
--	--	--	--	--	--	--	--	--	--			--	--	--	--	--	--	--	--											188	328.421	50	-47318.8	50	-28914.5	50	1463.21	188	54.2227	50	-1763.95
--	--	--	--	--	--	--	--	--	--			--	--	--	--	--	--	--	--											188	330.257	50	-47324.2	50	-28918.5	50	1456.94	188	55.9151	50	-1769.22
--	--	--	--	--	--	--	--	--	--			--	--	--	--	--	--	--	--											188	332.998	50	-47329.4	50	-28922.3	50	1453.71	188	54.3103	50	-1772.55
--	--	--	--	--	--	--	--	--	--			--	--	--	--	--	--	--	--											189	333.504	50	-47335.9	50	-28925.8	50	1451.42	188	54.2164	50	-1776.38
--	--	--	--	--	--	--	--	--	--			--	--	--	--	--	--	--	--											189	334.658	50	-47340.9	50	-28929.8	50	1449.04	189	54.9191	50	-1779.76
--	--	--	--	--	--	--	--	--	--			--	--	--	--	--	--	--	--											189	338.134	50	-47346.3	50	-28933.5	50	1444	189	55.7927	50	-1781.78
--	--	--	--	--	--	--	--	--	--			--	--	--	--	--	--	--	--											189	337.425	50	-47352.6	50	-28938.1	50	1441.4	189	54.2307	50	-1786.46
--	--	--	--	--	--	--	--	--	--			--	--	--	--	--	--	--	--											189	340.93	50	-47356.9	50	-28941.5	50	1438.3	189	54.1172	50	-1789.67
--	--	--	--	--	--	--	--	--	--			--	--	--	--	--	--	--	--											189	341.08	50	-47362.3	50	-28945	50	1434.85	189	53.8722	50	-1793.11
--	--	--	--	--	--	--	--	--	--			--	--	--	--	--	--	--	--											189	345.44	50	-47368.2	50	-28948.8	50	1431.76	189	54.1073	50	-1796.46
--	--	--	--	--	--	--	--	--	--			--	--	--	--	--	--	--	--											189	344.31	50	-47373.9	50	-28952.4	50	1428.38	189	54.0224	50	-1800.02
--	--	--	--	--	--	--	--	--	--			--	--	--	--	--	--	--	--											189	348.403	50	-47378.3	50	-28955.6	50	1426.3	189	54.4748	50	-1802.71
--	--	--	--	--	--	--	--	--	--			--	--	--	--	--	--	--	--											189	348.53	50	-47383.8	50	-28959.8	50	1424.75	189	54.2495	50	-1806.61
--	--	--	--	--	--	--	--	--	--			--	--	--	--	--	--	--	--											189	350.018	50	-47389.5	50	-28962.6	50	1422.04	189	54.8154	50	-1806.51
--	--	--	--	--	--	--	--	--	--			--	--	--	--	--	--	--	--											190	351.502	50	-47394.8	50	-28967.2	50	1416.41	189	54.5937	50	-1812.86
--	--	--	--	--	--	--	--	--	--			--	--	--	--	--	--	--	--											190	353.537	50	-47399.9	50	-28970.3	50	1413.15	189	54.4015	50	-1815.85
--	--	--	--	--	--	--	--	--	--			--	--	--	--	--	--	--	--											190	354.711	50	-47405.3	50	-28973.8	50	1410.26	189	54.4363	50	-1817.05
--	--	--	--	--	--	--	--	--	--			--	--	--	--	--	--	--	--											190	356.734	50	-47410.4	50	-28977.4	50	1406.86	189	54.5123	50	-1822.54
--	--	--	--	--	--	--	--	--	--			--	--	--	--	--	--	--	--											190	358.32	50	-47415.6	50	-28980.6	50	1404.05	190	54.3943	50	-1825.76
--	--	--	--	--	--	--	--	--	--			--	--	--	--	--	--	--	--											190	359.112	50	-47421.5	50	-28985.5	50	1401.09	190	56.0788	50	-1829.03
--	--	--	--	--	--	--	--	--	--			--	--	--	--	--	--	--	--											190	360.841	50	-47425.9	50	-28988.3	50	1397.96	190	54.4783	50	-1831.03
--	--	--	--	--	--	--	--	--	--			--	--	--	--	--	--	--	--											190	363.1	50	-47432.2	50	-28992.3	50	1396.47	190	55.0622	50	-1834.65
--	--	--	--	--	--	--	--	--	--			--	--	--	--	--	--	--	--											190	364.067	50	-47437.2	50	-28996.6	50	1392.19	190	54.3979	50	-1838.91
--	--	--	--	--	--	--	--	--	--			--	--	--	--	--	--	--	--											190	365.805	50	-47443.5	50	-28999.9	50	1388.91	190	54.7412	50	-1841.74
--	--	--	--	--	--	--	--	--	--			--	--	--	--	--	--	--	--											190	366.808	50	-47447.7	50	-29003.1	50	1388.63	190	54.2316	50	-1844.83
--	--	--	--	--	--	--	--	--	--			--	--	--	--	--	--	--	--											190	368.693	50	-47453.3	50	-29006.1	50	1383.52	190	54.5794	50	-1848.01
--	--	--	--	--	--	--	--	--	--			--	--	--	--	--	--	--	--											190	371.375	50	-47457.8	50	-29010.5	50	1380.51	190	54.5284	50	-1851.13
--	--	--	--	--	--	--	--	--	--			--	--	--	--	--	--	--	--											190	373.871	50	-47463.6	50	-29013.9	50	1377.16	190	54.9353	50	-1854.3
--	--	--	--	--	--	--	--	--	--			--	--	--	--	--	--	--	--											191	373.675	51	-47468.3	50	-29018	50	1374.52	190	57.7766	50	-1856.81
--	--	--	--	--	--	--	--	--	--			--	--	--	--	--	--	--	--											191	375.788	51	-47473.6	50	-29021.5	50	1371.22	190	55.3554	50	-1861.01
--	--	--	--	--	--	--	--	--	--			--	--	--	--	--	--	--	--											191	376.947	51	-47479.1	50	-29025.5	50	1368.19	190	54.6366	50	-1864.55
--	--	--	--	--	--	--	--	--	--			--	--	--	--	--	--	--	--											191	379.275	51	-47484.6	50	-29028.6	50	1365.14	191	54.8753	50	-1866.92
--	--	--	--	--	--	--	--	--	--			--	--	--	--	--	--	--	--											191	379.572	51	-47489	50	-29032.3	50	1363.42	191	55.081	50	-1870.06
--	--	--	--	--	--	--	--	--	--			--	--	--	--	--	--	--	--											191	382.32	51	-47493.6	50	-29036.2	50	1359.64	191	54.5686	50	-1873.16
--	--	--	--	--	--	--	--	--	--			--	--	--	--	--	--	--	--											191	383.543	51	-47499	50	-29039.8	50	1357.4	191	54.4042	50	-1876.61
--	--	--	--	--	--	--	--	--	--			--	--	--	--	--	--	--	--											191	385.115	51	-47505.1	50	-29042.8	50	1353.34	191	56.7109	50	-1875.51
--	--	--	--	--	--	--	--	--	--			--	--	--	--	--	--	--	--											191	387.438	51	-47509.4	50	-29047	50	1351.03	191	56.2316	50	-1883.01
--	--	--	--	--	--	--	--	--	--			--	--	--	--	--	--	--	--											191	390.898	51	-47514.7	50	-29050.1	50	1347.32	191	57.6604	50	-1885.83
--	--	--	--	--	--	--	--	--	--			--	--	--	--	--	--	--	--											192	389.949	51	-47520.4	50	-29053.7	50	1344.66	191	54.8735	50	-1888.98
--	--	--	--	--	--	--	--	--	--			--	--	--	--	--	--	--	--											192	393.167	51	-47525.7	50	-29057.1	50	1341.81	191	54.8396	50	-1890.09
--	--	--	--	--	--	--	--	--	--			--	--	--	--	--	--	--	--											192	393.603	51	-47530.5	50	-29060.4	50	1338.78	192	54.8914	50	-1893.05
--	--	--	--	--	--	--	--	--	--			--	--	--	--	--	--	--	--											192	401.779	51	-47535.4	50	-29064.1	50	1335.98	192	55.7086	50	-1898.04
--	--	--	--	--	--	--	--	--	--			--	--	--	--	--	--	--	--											192	396.581	51	-47540.6	50	-29067.5	50	1333.03	192	55.5834	50	-1901.11
--	--	--	--	--	--	--	--	--	--			--	--	--	--	--	--	--	--											192	398.778	51	-47545.6	50	-29071.2	50	1330.01	192	54.8628	50	-1904.13
--	--	--	--	--	--	--	--	--	--			--	--	--	--	--	--	--	--											192	400.375	51	-47550.6	50	-29075.3	50	1327.52	192	57.6058	50	-1906.9
--	--	--	--	--	--	--	--	--	--			--	--	--	--	--	--	--	--											192	402.251	51	-47555.5	50	-29077.8	50	1324.16	192	55.8329	50	-1910.04
--	--	--	--	--	--	--	--	--	--			--	--	--	--	--	--	--	--											192	408.361	51	-47561.4	50	-29081.7	50	1321.65	192	54.7064	50	-1913.46
--	--	--	--	--	--	--	--	--	--			--	--	--	--	--	--	--	--											192	405.763	51	-47566.7	50	-29085.2	50	1319.22	192	55.2115	50	-1915.9
--	--	--	--	--	--	--	--	--	--			--	--	--	--	--	--	--	--											192	407.649	51	-47571.1	50	-29089.3	50	1316.42	192	55.1534	50	-1919.88
--	--	--	--	--	--	--	--	--	--			--	--	--	--	--	--	--	--											192	409.495	51	-47575.3	50	-29092.2	50	1313.99	192	55.2983	50	-1920.74
--	--	--	--	--	--	--	--	--	--			--	--	--	--	--	--	--	--											193	412.111	51	-47581.5	50	-29096.5	50	1310.83	192	55.2544	50	-1925.08
--	--	--	--	--	--	--	--	--	--			--	--	--	--	--	--	--	--											193	413.082	51	-47585.9	50	-29099.1	50	1307.83	192	57.8132	50	-1927.82
--	--	--	--	--	--	--	--	--	--			--	--	--	--	--	--	--	--											193	414.391	51	-47591.6	50	-29102.9	50	1305	193	57.6353	50	-1931.07
--	--	--	--	--	--	--	--	--	--			--	--	--	--	--	--	--	--											193	416.538	51	-47595.2	50	-29106.1	50	1304.75	193	55.6585	50	-1934.4
--	--	--	--	--	--	--	--	--	--			--	--	--	--	--	--	--	--											193	418.287	51	-47599.9	50	-29109.5	50	1299.5	193	56.2513	50	-1937.65
--	--	--	--	--	--	--	--	--	--			--	--	--	--	--	--	--	--											193	419.923	51	-47605.3	50	-29113.1	50	1296.61	193	55.2651	50	-1939.96
--	--	--	--	--	--	--	--	--	--			--	--	--	--	--	--	--	--											193	421.767	51	-47611.2	50	-29116	50	1294.11	193	55.5628	50	-1942.73
--	--	--	--	--	--	--	--	--	--			--	--	--	--	--	--	--	--											193	426.645	51	-47615.8	50	-29119.6	50	1294.6	193	55.4618	50	-1945.21
--	--	--	--	--	--	--	--	--	--			--	--	--	--	--	--	--	--											193	425.794	51	-47620.3	50	-29123.2	50	1291.91	193	55.5262	50	-1949.66
--	--	--	--	--	--	--	--	--	--			--	--	--	--	--	--	--	--											193	426.754	51	-47624.7	50	-29127	50	1286.39	193	55.0863	50	-1950.94
--	--	--	--	--	--	--	--	--	--			--	--	--	--	--	--	--	--											193	427.855	51	-47630.5	50	-29129.7	50	1286.27	193	55.4225	50	-1955.91
--	--	--	--	--	--	--	--	--	--			--	--	--	--	--	--	--	--											194	430.096	51	-47635.5	50	-29133.4	50	1280.92	193	55.1748	50	-1958.28
--	--	--	--	--	--	--	--	--	--			--	--	--	--	--	--	--	--											194	431.732	51	-47639.7	50	-29137.2	50	1277.2	193	55.2017	50	-1960.09
--	--	--	--	--	--	--	--	--	--			--	--	--	--	--	--	--	--											194	433.221	51	-47644.3	50	-29139.2	50	1274.65	193	55.1873	50	-1963.92
--	--	--	--	--	--	--	--	--	--			--	--	--	--	--	--	--	--											194	438.033	51	-47649.7	50	-29143.9	50	1273.2	193	57.2643	50	-1967.24
--	--	--	--	--	--	--	--	--	--			--	--	--	--	--	--	--	--											194	436.514	51	-47655.1	50	-29147	50	1270.23	194	55.3688	50	-1969.49
--	--	--	--	--	--	--	--	--	--			--	--	--	--	--	--	--	--											194	438.119	51	-47659.2	50	-29149.9	50	1266.42	194	55.2607	50	-1973.62
--	--	--	--	--	--	--	--	--	--			--	--	--	--	--	--	--	--											194	443.412	51	-47664.5	50	-29154	50	1265.16	194	55.6299	50	-1975.11
--	--	--	--	--	--	--	--	--	--			--	--	--	--	--	--	--	--											194	441.982	51	-47667.9	50	-29157.5	50	1261.29	194	55.0845	50	-1978.56
--	--	--	--	--	--	--	--	--	--			--	--	--	--	--	--	--	--											194	443.87	51	-47674.2	50	-29160.9	50	1258.77	194	55.0085	50	-1982.03
--	--	--	--	--	--	--	--	--	--			--	--	--	--	--	--	--	--											194	445.783	51	-47678.8	50	-29163.7	50	1255.85	194	55.3206	50	-1985.25
--	--	--	--	--	--	--	--	--	--			--	--	--	--	--	--	--	--											194	448.315	51	-47683.9	50	-29167.6	50	1253.38	194	54.9469	50	-1988.19
--	--	--	--	--	--	--	--	--	--			--	--	--	--	--	--	--	--											194	448.801	51	-47687.9	50	-29170.6	50	1250.99	194	55.199	50	-1991.22
--	--	--	--	--	--	--	--	--	--			--	--	--	--	--	--	--	--											194	450.52	51	-47692.5	50	-29174.7	50	1249.93	194	55.1185	50	-1994.3
--	--	--	--	--	--	--	--	--	--			--	--	--	--	--	--	--	--											194	452.099	51	-47697.9	50	-29177.8	50	1247.3	194	55.3456	50	-1997.41
--	--	--	--	--	--	--	--	--	--			--	--	--	--	--	--	--	--											194	453.807	51	-47700.9	50	-29180.9	50	1243.31	194	55.6379	50	-1997.27
--	--	--	--	--	--	--	--	--	--			--	--	--	--	--	--	--	--											195	454.808	51	-47707.6	50	-29184.7	50	1240.29	194	55.1382	50	-2000.29
--	--	--	--	--	--	--	--	--	--			--	--	--	--	--	--	--	--											195	456.907	50	-47712.1	50	-29187.6	50	1237.18	194	55.2213	50	-2002.16
--	--	--	--	--	--	--	--	--	--			--	--	--	--	--	--	--	--											195	458.787	50	-47717.6	50	-29190.8	50	1239.01	194	54.7841	50	-2008.8
--	--	--	--	--	--	--	--	--	--			--	--	--	--	--	--	--	--											195	460.705	50	-47722	50	-29194.1	50	1232.44	195	54.9173	50	-2012.32
--	--	--	--	--	--	--	--	--	--			--	--	--	--	--	--	--	--											195	461.712	50	-47726.1	50	-29197.2	50	1229.89	195	54.7126	50	-2015.36
--	--	--	--	--	--	--	--	--	--			--	--	--	--	--	--	--	--											195	463.185	50	-47731.7	50	-29200.4	50	1227.93	195	54.6044	50	-2017.81
--	--	--	--	--	--	--	--	--	--			--	--	--	--	--	--	--	--											195	464.7	50	-47735.8	50	-29203.4	50	1226.36	195	54.5159	50	-2020.66
--	--	--	--	--	--	--	--	--	--			--	--	--	--	--	--	--	--											195	466.856	50	-47740.2	50	-29207.9	50	1224.04	195	55.3268	50	-2023.98
--	--	--	--	--	--	--	--	--	--			--	--	--	--	--	--	--	--											195	468.873	50	-47744.4	50	-29210.8	50	1219.8	195	54.1753	50	-2026.07
--	--	--	--	--	--	--	--	--	--			--	--	--	--	--	--	--	--											195	470.329	50	-47749.8	50	-29213.7	50	1217.74	195	54.0921	50	-2028.9
--	--	--	--	--	--	--	--	--	--			--	--	--	--	--	--	--	--											195	472.176	50	-47754.6	50	-29217.4	50	1214.57	195	54.1225	50	-2031.56
--	--	--	--	--	--	--	--	--	--			--	--	--	--	--	--	--	--											195	474.486	50	-47759.6	50	-29219.7	50	1211.8	195	53.9285	50	-2035.66
--	--	--	--	--	--	--	--	--	--			--	--	--	--	--	--	--	--											196	475.304	50	-47763.3	50	-29223.2	50	1209.5	196	53.8337	50	-2038.33
--	--	--	--	--	--	--	--	--	--			--	--	--	--	--	--	--	--											196	476.95	50	-47768.4	50	-29226.1	50	1208.24	196	53.916	50	-2040.89
--	--	--	--	--	--	--	--	--	--			--	--	--	--	--	--	--	--											196	478.982	50	-47772.6	50	-29229.8	50	1204.59	196	55.2518	50	-2043.95
--	--	--	--	--	--	--	--	--	--			--	--	--	--	--	--	--	--											196	480.875	50	-47778	50	-29232.8	50	1201.41	196	54.6858	50	-2044.44
--	--	--	--	--	--	--	--	--	--			--	--	--	--	--	--	--	--											196	482.581	50	-47782.1	50	-29236.8	50	1199.26	196	56.5025	50	-2049.36
--	--	--	--	--	--	--	--	--	--			--	--	--	--	--	--	--	--											196	490.252	50	-47786.7	50	-29239.8	50	1196.64	196	53.9428	50	-2051.79
--	--	--	--	--	--	--	--	--	--			--	--	--	--	--	--	--	--											196	486.783	50	-47791.5	50	-29243	50	1194.26	196	54.0546	50	-2053.99
--	--	--	--	--	--	--	--	--	--			--	--	--	--	--	--	--	--											196	492.38	50	-47796.1	50	-29246.1	50	1191.79	196	54.0554	50	-2056.29
--	--	--	--	--	--	--	--	--	--			--	--	--	--	--	--	--	--											197	490.365	50	-47800.6	50	-29249.4	50	1189.66	196	54.0072	50	-2061.27
--	--	--	--	--	--	--	--	--	--			--	--	--	--	--	--	--	--											197	492.189	50	-47805.3	50	-29252.8	50	1187.1	196	53.9079	50	-2064.05
--	--	--	--	--	--	--	--	--	--			--	--	--	--	--	--	--	--											197	493.65	50	-47810.1	50	-29255.6	50	1184.3	196	54.0081	50	-2067.19
--	--	--	--	--	--	--	--	--	--			--	--	--	--	--	--	--	--											197	495.962	50	-47814.4	50	-29258.6	50	1181.75	196	55.6022	50	-2067.69
--	--	--	--	--	--	--	--	--	--			--	--	--	--	--	--	--	--											197	502.09	50	-47819.2	50	-29261.9	50	1179.3	197	53.7953	50	-2072.49
--	--	--	--	--	--	--	--	--	--			--	--	--	--	--	--	--	--											197	499.299	50	-47823.9	50	-29265.1	50	1176.74	197	53.9285	50	-2074.55
--	--	--	--	--	--	--	--	--	--			--	--	--	--	--	--	--	--											197	501.335	50	-47827.2	50	-29268.4	50	1174.46	197	54.0036	50	-2078.39
--	--	--	--	--	--	--	--	--	--			--	--	--	--	--	--	--	--											197	504.803	50	-47833	50	-29271.3	50	1174.75	197	54.1127	50	-2079.38
--	--	--	--	--	--	--	--	--	--			--	--	--	--	--	--	--	--											197	504.904	50	-47837.6	50	-29274.7	50	1169.66	197	53.9643	50	-2084.14
--	--	--	--	--	--	--	--	--	--			--	--	--	--	--	--	--	--											197	512	50	-47841.7	50	-29278.1	50	1168.3	197	53.9231	50	-2086.84
--	--	--	--	--	--	--	--	--	--			--	--	--	--	--	--	--	--											197	508.654	50	-47846	50	-29280.8	50	1164.27	197	53.7587	50	-2089.32
--	--	--	--	--	--	--	--	--	--			--	--	--	--	--	--	--	--											197	510.033	50	-47850.8	50	-29284.8	50	1161.87	197	54.27	50	-2092.06
--	--	--	--	--	--	--	--	--	--			--	--	--	--	--	--	--	--											198	511.37	50	-47855.9	50	-29287.1	50	1160.78	197	54.7412	50	-2095
--	--	--	--	--	--	--	--	--	--			--	--	--	--	--	--	--	--											198	513.089	50	-47860.4	50	-29290.5	50	1157.38	197	53.9571	50	-2097.06
--	--	--	--	--	--	--	--	--	--			--	--	--	--	--	--	--	--											198	515.451	50	-47864.8	50	-29293.7	50	1155.63	197	54.5185	50	-2099.42
--	--	--	--	--	--	--	--	--	--			--	--	--	--	--	--	--	--											198	517.073	50	-47868.8	50	-29296.3	50	1152.33	197	54.3317	50	-2102.67
--	--	--	--	--	--	--	--	--	--			--	--	--	--	--	--	--	--											198	523.446	50	-47872.9	50	-29300.3	50	1149.88	197	56.0349	50	-2105.59
--	--	--	--	--	--	--	--	--	--			--	--	--	--	--	--	--	--											198	521.586	50	-47878.9	50	-29303.4	50	1147.7	198	54.9549	50	-2108.12
--	--	--	--	--	--	--	--	--	--			--	--	--	--	--	--	--	--											198	525.291	50	-47881.9	50	-29306.2	50	1145.23	198	54.3121	50	-2111.08
--	--	--	--	--	--	--	--	--	--			--	--	--	--	--	--	--	--											198	523.455	50	-47887.2	50	-29309.3	50	1142.68	198	54.7242	50	-2111.94
--	--	--	--	--	--	--	--	--	--			--	--	--	--	--	--	--	--											198	525.475	50	-47891.3	50	-29312	50	1141.17	198	54.3398	50	-2116.66
--	--	--	--	--	--	--	--	--	--			--	--	--	--	--	--	--	--											198	527.496	50	-47897	50	-29315.7	50	1137.62	198	54.9254	50	-2119.39
--	--	--	--	--	--	--	--	--	--			--	--	--	--	--	--	--	--											198	529.906	50	-47900	50	-29318.8	51	1135.1	198	54.304	50	-2121.8
--	--	--	--	--	--	--	--	--	--			--	--	--	--	--	--	--	--											198	536.233	50	-47904.8	50	-29321.5	50	1134.26	198	54.4068	50	-2124.45
--	--	--	--	--	--	--	--	--	--			--	--	--	--	--	--	--	--											198	537.99	50	-47909.2	50	-29324.5	51	1130.62	198	54.5087	50	-2127.17
--	--	--	--	--	--	--	--	--	--			--	--	--	--	--	--	--	--											198	534.228	50	-47914.2	50	-29327.4	51	1128.07	198	54.6142	50	-2129.09
--	--	--	--	--	--	--	--	--	--			--	--	--	--	--	--	--	--											198	536.118	50	-47917.9	50	-29330.9	51	1126.35	198	54.6598	50	-2132.62
--	--	--	--	--	--	--	--	--	--			--	--	--	--	--	--	--	--											198	537.729	50	-47922.6	50	-29333.6	51	1123.41	198	54.3979	50	-2135.87
--	--	--	--	--	--	--	--	--	--			--	--	--	--	--	--	--	--											198	544.58	50	-47927.7	50	-29337	51	1120.9	198	54.2959	50	-2138.5
--	--	--	--	--	--	--	--	--	--			--	--	--	--	--	--	--	--											199	542.509	50	-47931.5	50	-29340	51	1118.6	199	54.4015	50	-2140.74
--	--	--	--	--	--	--	--	--	--			--	--	--	--	--	--	--	--											199	544.596	50	-47935.6	50	-29343.3	51	1116.1	199	55.5816	50	-2142.99
--	--	--	--	--	--	--	--	--	--			--	--	--	--	--	--	--	--											199	544.226	50	-47939.6	50	-29346	51	1113.57	199	54.1583	50	-2144.76
--	--	--	--	--	--	--	--	--	--			--	--	--	--	--	--	--	--											199	545.637	50	-47944.5	50	-29349.1	51	1111.38	199	54.7019	50	-2148.81
--	--	--	--	--	--	--	--	--	--			--	--	--	--	--	--	--	--											199	547.205	50	-47949.5	50	-29352	51	1108.69	199	54.2056	50	-2151.39
--	--	--	--	--	--	--	--	--	--			--	--	--	--	--	--	--	--											199	551.618	50	-47953.4	51	-29355.4	51	1106	199	56.3648	50	-2153.99
--	--	--	--	--	--	--	--	--	--			--	--	--	--	--	--	--	--											199	550.625	50	-47958.3	50	-29358.3	51	1104.36	199	54.7296	50	-2156.52
--	--	--	--	--	--	--	--	--	--			--	--	--	--	--	--	--	--											199	554.491	50	-47962.4	50	-29361.2	51	1101.94	199	54.5294	50	-2158.8
--	--	--	--	--	--	--	--	--	--			--	--	--	--	--	--	--	--											199	558.946	50	-47966	50	-29364.5	51	1100.76	199	54.8548	50	-2161.69
--	--	--	--	--	--	--	--	--	--			--	--	--	--	--	--	--	--											199	559.226	50	-47971	50	-29367.5	51	1096.91	199	54.6733	50	-2164.44
--	--	--	--	--	--	--	--	--	--			--	--	--	--	--	--	--	--											200	564.036	50	-47975.4	51	-29370.4	51	1094.64	200	56.2022	50	-2163.89
--	--	--	--	--	--	--	--	--	--			--	--	--	--	--	--	--	--											200	558.953	50	-47980.5	51	-29373.2	50	1095.81	200	57.0238	50	-2169.86
--	--	--	--	--	--	--	--	--	--			--	--	--	--	--	--	--	--											200	560.351	50	-47984.4	51	-29377.2	51	1090.08	200	54.962	50	-2170.07
--	--	--	--	--	--	--	--	--	--			--	--	--	--	--	--	--	--											200	562.536	50	-47988.2	50	-29379.5	50	1087.75	200	55.0863	50	-2174.82
--	--	--	--	--	--	--	--	--	--			--	--	--	--	--	--	--	--											200	563.951	50	-47992.8	50	-29381.6	50	1085.54	200	56.5347	50	-2177.05
--	--	--	--	--	--	--	--	--	--			--	--	--	--	--	--	--	--											200	566.102	50	-47996.6	51	-29384.8	51	1083.14	200	55.1918	50	-2180.31
--	--	--	--	--	--	--	--	--	--			--	--	--	--	--	--	--	--											200	567.738	50	-48000.1	51	-29387.5	51	1080.7	200	55.477	50	-2182.54
--	--	--	--	--	--	--	--	--	--			--	--	--	--	--	--	--	--											200	570.543	50	-48005.6	50	-29391.4	51	1078.32	200	55.7927	50	-2184.11
--	--	--	--	--	--	--	--	--	--			--	--	--	--	--	--	--	--											201	573.716	50	-48010	50	-29393.5	50	1075.92	200	55.7345	50	-2187.15
--	--	--	--	--	--	--	--	--	--			--	--	--	--	--	--	--	--											201	573.571	50	-48013.8	50	-29396.7	50	1073.69	200	56.0645	50	-2190.3
--	--	--	--	--	--	--	--	--	--			--	--	--	--	--	--	--	--											201	576.664	50	-48018.4	50	-29399.4	50	1071.43	200	55.9437	50	-2192.24
--	--	--	--	--	--	--	--	--	--			--	--	--	--	--	--	--	--											201	577.208	50	-48022.9	50	-29402.5	50	1068.9	200	56.8584	50	-2195.32
--	--	--	--	--	--	--	--	--	--			--	--	--	--	--	--	--	--											201	579.593	50	-48026.6	50	-29405.8	50	1068.09	200	56.498	50	-2197.78
--	--	--	--	--	--	--	--	--	--			--	--	--	--	--	--	--	--											201	580.586	50	-48029.8	50	-29408.2	50	1064.29	200	56.7654	50	-2199.8
--	--	--	--	--	--	--	--	--	--			--	--	--	--	--	--	--	--											201	586.731	50	-48034.8	50	-29411.2	50	1062.03	200	59.9724	50	-2202.59
--	--	--	--	--	--	--	--	--	--			--	--	--	--	--	--	--	--											201	591.774	50	-48039.3	50	-29414.7	50	1062.75	201	57.2222	50	-2203.26
--	--	--	--	--	--	--	--	--	--			--	--	--	--	--	--	--	--											201	591.198	50	-48044.4	50	-29416.9	50	1057.46	201	57.5951	50	-2207.42
--	--	--	--	--	--	--	--	--	--			--	--	--	--	--	--	--	--											201	592.741	50	-48048.5	50	-29419.4	50	1055.05	201	57.6344	50	-2209.98
--	--	--	--	--	--	--	--	--	--			--	--	--	--	--	--	--	--											201	594.825	50	-48052	50	-29422.9	50	1052.52	201	57.8392	50	-2211.04
--	--	--	--	--	--	--	--	--	--			--	--	--	--	--	--	--	--											202	597.004	50	-48056.4	50	-29425.8	50	1050.59	201	58.0547	50	-2214.98
--	--	--	--	--	--	--	--	--	--			--	--	--	--	--	--	--	--											202	600.836	50	-48060.5	50	-29428	50	1047.89	201	58.2406	50	-2216.57
--	--	--	--	--	--	--	--	--	--			--	--	--	--	--	--	--	--											202	599.654	50	-48065	50	-29430.9	50	1045.51	201	58.5061	50	-2216.41
--	--	--	--	--	--	--	--	--	--			--	--	--	--	--	--	--	--											202	601.723	50	-48069.4	50	-29434.3	50	1043.22	201	58.6206	50	-2221.59
--	--	--	--	--	--	--	--	--	--			--	--	--	--	--	--	--	--											202	603.032	50	-48074.7	50	-29437	50	1041.13	201	59.8249	50	-2225.36
--	--	--	--	--	--	--	--	--	--			--	--	--	--	--	--	--	--											202	606.598	50	-48078.5	50	-29440.3	50	1038.81	201	58.8817	50	-2226.79
--	--	--	--	--	--	--	--	--	--			--	--	--	--	--	--	--	--											202	609.979	50	-48081.5	50	-29443	50	1037.14	202	59.2214	51	-2225.65
--	--	--	--	--	--	--	--	--	--			--	--	--	--	--	--	--	--											202	608.345	50	-48086.4	50	-29446	50	1033.93	202	59.6014	51	-2232.23
--	--	--	--	--	--	--	--	--	--			--	--	--	--	--	--	--	--											202	610.004	50	-48090.2	50	-29448.2	50	1032.01	202	59.7435	51	-2234.57
--	--	--	--	--	--	--	--	--	--			--	--	--	--	--	--	--	--											202	611.871	50	-48095	50	-29451.5	50	1029.64	202	59.8606	51	-2235.45
--	--	--	--	--	--	--	--	--	--			--	--	--	--	--	--	--	--											202	616.674	50	-48099	50	-29454.2	50	1027.46	202	60.4597	51	-2238.32
--	--	--	--	--	--	--	--	--	--			--	--	--	--	--	--	--	--											202	617.704	50	-48103.1	50	-29456.4	50	1025.25	202	60.0949	51	-2242.06
--	--	--	--	--	--	--	--	--	--			--	--	--	--	--	--	--	--											202	623.313	50	-48107.2	50	-29459.9	50	1023.25	202	60.0234	51	-2244.34
--	--	--	--	--	--	--	--	--	--			--	--	--	--	--	--	--	--											202	618.614	50	-48110.9	50	-29462.3	50	1020.62	202	60.2978	51	-2246.66
--	--	--	--	--	--	--	--	--	--			--	--	--	--	--	--	--	--											202	621.958	50	-48114.8	50	-29464.6	50	1018.34	202	61.807	51	-2249.71
--	--	--	--	--	--	--	--	--	--			--	--	--	--	--	--	--	--											202	620.862	50	-48119.2	50	-29467.7	50	1016.18	202	60.82	51	-2249.92
--	--	--	--	--	--	--	--	--	--			--	--	--	--	--	--	--	--											202	622.678	50	-48123.6	50	-29470.8	50	1013.99	202	60.5607	51	-2254.16
--	--	--	--	--	--	--	--	--	--			--	--	--	--	--	--	--	--											202	624.928	50	-48128.4	50	-29473.8	50	1011.83	202	60.7064	51	-2256.55
--	--	--	--	--	--	--	--	--	--			--	--	--	--	--	--	--	--											203	626.657	50	-48131.9	50	-29476	50	1009.54	203	60.6752	51	-2258.75
--	--	--	--	--	--	--	--	--	--			--	--	--	--	--	--	--	--											203	627.971	50	-48135.2	50	-29479.1	50	1009.94	203	60.9004	51	-2261.37
--	--	--	--	--	--	--	--	--	--			--	--	--	--	--	--	--	--											203	629.194	50	-48139.9	50	-29481.7	50	1005.2	203	64.2067	51	-2263.27
--	--	--	--	--	--	--	--	--	--			--	--	--	--	--	--	--	--											203	631.868	50	-48143.6	50	-29484.8	50	1004.13	203	60.7735	51	-2263.97
--	--	--	--	--	--	--	--	--	--			--	--	--	--	--	--	--	--											203	632.317	50	-48147.6	50	-29487.2	50	1000.38	203	60.9898	51	-2268.54
--	--	--	--	--	--	--	--	--	--			--	--	--	--	--	--	--	--											203	636.535	50	-48151.4	50	-29490.3	50	998.407	203	61.8339	51	-2270.39
--	--	--	--	--	--	--	--	--	--			--	--	--	--	--	--	--	--											203	635.294	50	-48156	50	-29492.8	50	996.321	203	60.82	51	-2273.36
--	--	--	--	--	--	--	--	--	--			--	--	--	--	--	--	--	--											203	642.158	50	-48159.6	50	-29495.2	50	993.909	203	61.0202	51	-2275.21
--	--	--	--	--	--	--	--	--	--			--	--	--	--	--	--	--	--											203	640.199	50	-48164	50	-29498.5	50	993.278	203	60.9702	51	-2275.7
--	--	--	--	--	--	--	--	--	--			--	--	--	--	--	--	--	--											203	640.281	50	-48168.3	50	-29500.7	50	989.662	203	62.2478	51	-2279.99
--	--	--	--	--	--	--	--	--	--			--	--	--	--	--	--	--	--											203	636.41	50	-48172	50	-29503.8	50	987.75	203	61.0829	51	-2280.29
--	--	--	--	--	--	--	--	--	--			--	--	--	--	--	--	--	--											203	638.595	50	-48175.3	50	-29506.1	50	985.453	203	61.9045	51	-2284.82
--	--	--	--	--	--	--	--	--	--			--	--	--	--	--	--	--	--											204	640.964	50	-48179.2	50	-29508.8	50	983.328	203	61.5692	51	-2286.16
--	--	--	--	--	--	--	--	--	--			--	--	--	--	--	--	--	--											204	641.94	50	-48183.7	50	-29511.5	50	981.588	204	61.115	51	-2289.42
--	--	--	--	--	--	--	--	--	--			--	--	--	--	--	--	--	--											204	642.477	50	-48188.4	50	-29514.6	50	979.007	204	62.7288	51	-2291.85
--	--	--	--	--	--	--	--	--	--			--	--	--	--	--	--	--	--											204	645.266	50	-48191.6	50	-29516.8	50	977.058	204	61.2214	51	-2291.05
--	--	--	--	--	--	--	--	--	--			--	--	--	--	--	--	--	--											204	646.264	50	-48196.1	50	-29519.8	50	975.849	204	61.2142	51	-2296.56
--	--	--	--	--	--	--	--	--	--			--	--	--	--	--	--	--	--											204	648.256	50	-48200.1	50	-29522.4	50	974.085	204	61.3198	51	-2298.71
--	--	--	--	--	--	--	--	--	--			--	--	--	--	--	--	--	--											204	649.801	50	-48203.6	50	-29524.9	50	970.608	204	63.1687	51	-2298.31
--	--	--	--	--	--	--	--	--	--			--	--	--	--	--	--	--	--											204	651.62	50	-48207.4	50	-29527.7	50	968.611	204	61.8544	51	-2300.1
--	--	--	--	--	--	--	--	--	--			--	--	--	--	--	--	--	--											204	653.876	50	-48212	50	-29530.4	50	967.375	204	61.3073	51	-2305.08
--	--	--	--	--	--	--	--	--	--			--	--	--	--	--	--	--	--											205	655.453	50	-48215.1	50	-29533.5	50	965.202	204	61.4038	51	-2307.14
--	--	--	--	--	--	--	--	--	--			--	--	--	--	--	--	--	--											205	657.52	50	-48220	50	-29536.1	50	962.638	204	61.6121	51	-2309.02
--	--	--	--	--	--	--	--	--	--			--	--	--	--	--	--	--	--											205	658.888	50	-48223	50	-29539.2	50	960.591	204	62.002	51	-2311.36
--	--	--	--	--	--	--	--	--	--			--	--	--	--	--	--	--	--											205	660.698	50	-48227	50	-29541.6	50	958.583	204	62.9873	51	-2313.24
--	--	--	--	--	--	--	--	--	--			--	--	--	--	--	--	--	--											205	663.098	50	-48230.7	50	-29543.9	50	956.971	205	61.816	51	-2315.88
--	--	--	--	--	--	--	--	--	--			--	--	--	--	--	--	--	--											205	664.292	50	-48234.4	50	-29545.9	50	954.386	205	61.8365	51	-2317.97
--	--	--	--	--	--	--	--	--	--			--	--	--	--	--	--	--	--											205	666.289	50	-48237.8	50	-29548.6	50	953.494	205	63.1839	51	-2320.51
--	--	--	--	--	--	--	--	--	--			--	--	--	--	--	--	--	--											205	667.892	50	-48242.1	50	-29551.2	50	950.208	205	61.9393	51	-2322.67
--	--	--	--	--	--	--	--	--	--			--	--	--	--	--	--	--	--											205	669.488	50	-48245.1	50	-29554.1	50	949.402	205	62.0118	51	-2324.3
--	--	--	--	--	--	--	--	--	--			--	--	--	--	--	--	--	--											205	671.151	50	-48248.7	50	-29556.8	50	946.127	205	61.7909	51	-2327.14
--	--	--	--	--	--	--	--	--	--			--	--	--	--	--	--	--	--											205	673.533	50	-48253.8	50	-29559.6	50	943.888	205	62.3336	51	-2327.89
--	--	--	--	--	--	--	--	--	--			--	--	--	--	--	--	--	--											206	674.593	50	-48257.1	50	-29562.1	50	942	205	61.9143	51	-2331.34
--	--	--	--	--	--	--	--	--	--			--	--	--	--	--	--	--	--											206	678.964	50	-48261.1	50	-29564.7	50	940.162	205	61.6917	51	-2333.21
--	--	--	--	--	--	--	--	--	--			--	--	--	--	--	--	--	--											206	678.216	50	-48265.3	50	-29567	50	938.957	205	62.3748	51	-2335.43
--	--	--	--	--	--	--	--	--	--			--	--	--	--	--	--	--	--											206	679.725	50	-48268.4	50	-29569.8	50	937.016	206	61.7713	51	-2337.7
--	--	--	--	--	--	--	--	--	--			--	--	--	--	--	--	--	--											206	681.38	50	-48272.1	50	-29572.9	50	936.214	206	61.6541	51	-2338.58
--	--	--	--	--	--	--	--	--	--			--	--	--	--	--	--	--	--											206	683.073	50	-48275.8	50	-29575.4	50	931.874	206	62.086	51	-2341.95
--	--	--	--	--	--	--	--	--	--			--	--	--	--	--	--	--	--											206	683.831	50	-48279	50	-29577.7	50	932.61	206	61.5093	51	-2344.04
--	--	--	--	--	--	--	--	--	--			--	--	--	--	--	--	--	--											206	686.122	50	-48282.5	50	-29580.2	50	931.151	206	61.7302	51	-2346.18
--	--	--	--	--	--	--	--	--	--			--	--	--	--	--	--	--	--											206	686.703	50	-48286.3	50	-29583	50	926.27	206	61.8956	51	-2348.54
--	--	--	--	--	--	--	--	--	--			--	--	--	--	--	--	--	--											206	688.114	50	-48290.3	50	-29585.3	50	924.151	206	62.2585	51	-2350.15
--	--	--	--	--	--	--	--	--	--			--	--	--	--	--	--	--	--											206	689.285	50	-48294	50	-29587.8	50	922.557	206	62.1647	51	-2351.48
--	--	--	--	--	--	--	--	--	--			--	--	--	--	--	--	--	--											206	691.395	50	-48298.1	50	-29590.7	50	920.678	206	62.7896	51	-2354.6
--	--	--	--	--	--	--	--	--	--			--	--	--	--	--	--	--	--											206	692.48	50	-48302.4	50	-29593	50	918.5	206	61.7212	51	-2354.36
--	--	--	--	--	--	--	--	--	--			--	--	--	--	--	--	--	--											207	696.269	50	-48306	50	-29595.4	50	916.68	206	61.7954	51	-2359.13
--	--	--	--	--	--	--	--	--	--			--	--	--	--	--	--	--	--											207	694.671	50	-48308.6	50	-29598.6	50	915.263	206	62.1628	51	-2360.57
--	--	--	--	--	--	--	--	--	--			--	--	--	--	--	--	--	--											207	700.915	50	-48312.6	50	-29601.1	50	912.881	207	61.9501	51	-2363.17
--	--	--	--	--	--	--	--	--	--			--	--	--	--	--	--	--	--											207	697.501	50	-48316.2	50	-29603.5	50	915.061	207	61.9913	51	-2365.51
--	--	--	--	--	--	--	--	--	--			--	--	--	--	--	--	--	--											207	698.587	50	-48320	50	-29605.8	50	909.958	207	61.9599	51	-2367.87
--	--	--	--	--	--	--	--	--	--			--	--	--	--	--	--	--	--											207	700.543	50	-48324	50	-29608.7	50	908.095	207	62.5447	51	-2369.56
--	--	--	--	--	--	--	--	--	--			--	--	--	--	--	--	--	--											207	701.505	50	-48328.6	50	-29610.7	50	905.767	207	61.8965	51	-2367.73
--	--	--	--	--	--	--	--	--	--			--	--	--	--	--	--	--	--											207	702.76	50	-48331.6	50	-29613.6	50	903.822	207	61.8169	51	-2373.18
--	--	--	--	--	--	--	--	--	--			--	--	--	--	--	--	--	--											207	703.917	50	-48335.6	50	-29615.7	50	901.78	207	61.9564	51	-2372.58
--	--	--	--	--	--	--	--	--	--			--	--	--	--	--	--	--	--											207	704.999	50	-48338.6	50	-29618.6	50	901.549	207	61.8803	51	-2375.5
--	--	--	--	--	--	--	--	--	--			--	--	--	--	--	--	--	--											207	706.092	50	-48342.2	50	-29620.8	50	898.048	207	62.7968	51	-2377.55
--	--	--	--	--	--	--	--	--	--			--	--	--	--	--	--	--	--											207	709.602	50	-48346.4	50	-29623	50	896.431	207	61.6711	51	-2382.49
--	--	--	--	--	--	--	--	--	--			--	--	--	--	--	--	--	--											207	708.994	50	-48350	50	-29626.2	50	894.15	207	63.58	51	-2384.43
--	--	--	--	--	--	--	--	--	--			--	--	--	--	--	--	--	--											207	709.348	50	-48352.7	50	-29628.6	50	892.718	207	62.002	50	-2386.31
--	--	--	--	--	--	--	--	--	--			--	--	--	--	--	--	--	--											208	710.535	50	-48356.7	50	-29630.4	50	892.506	207	61.5943	50	-2387.66
--	--	--	--	--	--	--	--	--	--			--	--	--	--	--	--	--	--											208	711.592	50	-48359.7	50	-29633.5	50	888.719	207	61.5254	50	-2390.58
--	--	--	--	--	--	--	--	--	--			--	--	--	--	--	--	--	--											208	713.307	50	-48363.3	50	-29635.5	50	887.529	208	61.5719	50	-2392.36
--	--	--	--	--	--	--	--	--	--			--	--	--	--	--	--	--	--											208	717.713	50	-48367.4	50	-29638.3	50	887.074	208	62.0458	50	-2394.89
--	--	--	--	--	--	--	--	--	--			--	--	--	--	--	--	--	--											208	717.597	50	-48370.9	50	-29640.8	50	883.773	208	61.4915	50	-2395.44
--	--	--	--	--	--	--	--	--	--			--	--	--	--	--	--	--	--											208	716.257	50	-48374.6	50	-29642.9	50	881.456	208	61.7078	50	-2396.75
--	--	--	--	--	--	--	--	--	--			--	--	--	--	--	--	--	--											208	718.206	50	-48378	50	-29645.9	50	879.542	208	61.4959	50	-2397.68
--	--	--	--	--	--	--	--	--	--			--	--	--	--	--	--	--	--											208	718.975	50	-48382.2	50	-29648.2	50	877.739	208	61.6622	50	-2403.08
--	--	--	--	--	--	--	--	--	--			--	--	--	--	--	--	--	--											208	724.513	50	-48385.5	50	-29651.3	50	878.997	208	61.7623	50	-2405.52
--	--	--	--	--	--	--	--	--	--			--	--	--	--	--	--	--	--											209	721.711	50	-48388	50	-29653.8	50	874.634	208	62.9005	50	-2407.36
--	--	--	--	--	--	--	--	--	--			--	--	--	--	--	--	--	--											209	723.029	50	-48392.3	50	-29656	50	873.427	208	63.2035	50	-2409.4
--	--	--	--	--	--	--	--	--	--			--	--	--	--	--	--	--	--											209	724.357	50	-48396.2	50	-29658.2	50	870.936	208	61.7328	50	-2410.69
--	--	--	--	--	--	--	--	--	--			--	--	--	--	--	--	--	--											209	726.326	50	-48398.8	50	-29660.6	50	869.053	209	61.9099	50	-2413.25
--	--	--	--	--	--	--	--	--	--			--	--	--	--	--	--	--	--											209	727.09	50	-48403.2	50	-29663.1	50	867.525	209	63.7883	50	-2415.3
--	--	--	--	--	--	--	--	--	--			--	--	--	--	--	--	--	--											209	729.273	50	-48407	50	-29665.5	50	867.847	209	61.9358	50	-2417.85
--	--	--	--	--	--	--	--	--	--			--	--	--	--	--	--	--	--											209	729.779	50	-48410.1	50	-29668.3	50	863.255	209	61.7427	50	-2419.52
--	--	--	--	--	--	--	--	--	--			--	--	--	--	--	--	--	--											209	732.096	50	-48413.9	50	-29670.6	50	861.28	209	61.7829	50	-2421.94
--	--	--	--	--	--	--	--	--	--			--	--	--	--	--	--	--	--											209	732.751	50	-48417.5	50	-29673	50	859.931	209	61.7632	50	-2422.73
--	--	--	--	--	--	--	--	--	--			--	--	--	--	--	--	--	--											209	734.557	50	-48420.9	50	-29674.9	50	858.016	209	61.9019	50	-2425.94
--	--	--	--	--	--	--	--	--	--			--	--	--	--	--	--	--	--											209	735.285	50	-48424.4	50	-29677.4	50	856.195	209	61.8741	50	-2427.67
--	--	--	--	--	--	--	--	--	--			--	--	--	--	--	--	--	--											209	737.352	50	-48427.6	50	-29680.1	50	854.342	209	61.875	50	-2429.9
--	--	--	--	--	--	--	--	--	--			--	--	--	--	--	--	--	--											209	739.152	50	-48430.9	50	-29682.6	50	852.895	209	62.7476	50	-2430.62
--	--	--	--	--	--	--	--	--	--			--	--	--	--	--	--	--	--											210	740.571	50	-48435.3	50	-29685.1	50	850.585	209	63.0355	50	-2434.01
--	--	--	--	--	--	--	--	--	--			--	--	--	--	--	--	--	--											210	740.703	50	-48438.6	50	-29687.6	50	849.139	209	61.959	50	-2436.01
--	--	--	--	--	--	--	--	--	--			--	--	--	--	--	--	--	--											210	742.952	50	-48442.3	50	-29690.1	50	847.812	209	61.5299	50	-2437.88
--	--	--	--	--	--	--	--	--	--			--	--	--	--	--	--	--	--											210	750.28	50	-48445.8	50	-29691.9	50	846.858	209	61.5647	50	-2439.23
--	--	--	--	--	--	--	--	--	--			--	--	--	--	--	--	--	--											210	745.974	50	-48448.8	50	-29694.5	50	844.103	210	61.5209	50	-2441.97
--	--	--	--	--	--	--	--	--	--			--	--	--	--	--	--	--	--											210	747.145	50	-48451.9	50	-29697.4	50	845.835	210	63.7079	50	-2444.68
--	--	--	--	--	--	--	--	--	--			--	--	--	--	--	--	--	--											210	748.12	50	-48456.4	50	-29699.6	50	842.556	210	62.1379	50	-2446.23
--	--	--	--	--	--	--	--	--	--			--	--	--	--	--	--	--	--											210	749.273	50	-48459.1	50	-29702.3	50	841.563	210	61.4851	50	-2448.35
--	--	--	--	--	--	--	--	--	--			--	--	--	--	--	--	--	--											210	750.747	50	-48462.7	50	-29703.9	50	837.058	210	61.369	50	-2450.68
--	--	--	--	--	--	--	--	--	--			--	--	--	--	--	--	--	--											210	751.213	50	-48465.4	50	-29706.7	50	835.177	210	61.6318	50	-2451.74
--	--	--	--	--	--	--	--	--	--			--	--	--	--	--	--	--	--											210	758.956	50	-48468.8	50	-29708.6	50	836.548	210	61.6586	50	-2451.41
--	--	--	--	--	--	--	--	--	--			--	--	--	--	--	--	--	--											211	755.435	50	-48472.4	50	-29711.1	50	831.369	210	64.1951	50	-2456.5
--	--	--	--	--	--	--	--	--	--			--	--	--	--	--	--	--	--											211	755.387	50	-48475.7	50	-29713.1	50	830.753	210	61.267	50	-2458.93
--	--	--	--	--	--	--	--	--	--			--	--	--	--	--	--	--	--											211	756.501	50	-48478.9	50	-29715.8	50	827.606	210	61.4851	50	-2459.93
--	--	--	--	--	--	--	--	--	--			--	--	--	--	--	--	--	--											211	756.95	50	-48482.5	50	-29718.6	50	825.969	210	61.5371	50	-2462.78
--	--	--	--	--	--	--	--	--	--			--	--	--	--	--	--	--	--											211	758.143	50	-48486.8	50	-29721.1	50	824.494	211	61.4726	50	-2462.42
--	--	--	--	--	--	--	--	--	--			--	--	--	--	--	--	--	--											211	761.177	50	-48490.1	50	-29723.3	50	821.972	211	61.5692	50	-2467.24
--	--	--	--	--	--	--	--	--	--			--	--	--	--	--	--	--	--											211	762.525	50	-48493.3	50	-29725.1	50	820.146	211	62.086	50	-2469.65
--	--	--	--	--	--	--	--	--	--			--	--	--	--	--	--	--	--											211	763.01	50	-48496.9	50	-29728.1	50	818.434	211	61.2304	50	-2471.27
--	--	--	--	--	--	--	--	--	--			--	--	--	--	--	--	--	--											211	763.071	50	-48499.3	50	-29730	50	817.926	211	60.9809	50	-2473.71
--	--	--	--	--	--	--	--	--	--			--	--	--	--	--	--	--	--											211	764.312	50	-48503.7	50	-29732.3	50	815.045	211	64.4937	50	-2475.83
--	--	--	--	--	--	--	--	--	--			--	--	--	--	--	--	--	--											211	768.807	50	-48506.1	50	-29734.7	50	814.159	211	61.1686	50	-2477.23
--	--	--	--	--	--	--	--	--	--			--	--	--	--	--	--	--	--											211	767.559	50	-48510	50	-29737.1	50	813.327	211	63.8107	50	-2479.74
--	--	--	--	--	--	--	--	--	--			--	--	--	--	--	--	--	--											211	767.285	50	-48513	50	-29739.3	50	810.113	211	61.1857	50	-2482
--	--	--	--	--	--	--	--	--	--			--	--	--	--	--	--	--	--											212	768.358	50	-48516.5	50	-29741.9	50	808.082	211	61.149	50	-2482.77
--	--	--	--	--	--	--	--	--	--			--	--	--	--	--	--	--	--											212	769.495	50	-48519.7	50	-29744	50	806.417	211	60.7342	50	-2483.08
--	--	--	--	--	--	--	--	--	--			--	--	--	--	--	--	--	--											212	777.85	50	-48522.8	50	-29746.1	50	804.5	211	62.6681	50	-2487.64
--	--	--	--	--	--	--	--	--	--			--	--	--	--	--	--	--	--											212	771.867	50	-48525.9	50	-29749	50	804.051	211	61.0399	50	-2489.65
--	--	--	--	--	--	--	--	--	--			--	--	--	--	--	--	--	--											212	773.369	50	-48529	50	-29751.5	50	803.11	211	60.8826	50	-2491.07
--	--	--	--	--	--	--	--	--	--			--	--	--	--	--	--	--	--											212	774.431	50	-48532.5	50	-29753.1	51	799.583	211	62.2791	50	-2493.83
--	--	--	--	--	--	--	--	--	--			--	--	--	--	--	--	--	--											212	776.07	50	-48536.2	50	-29755.7	51	797.914	212	60.6778	50	-2495.98
--	--	--	--	--	--	--	--	--	--			--	--	--	--	--	--	--	--											212	776.135	50	-48538.7	50	-29758.4	51	796.009	212	60.5786	50	-2498.18
--	--	--	--	--	--	--	--	--	--			--	--	--	--	--	--	--	--											212	779.289	50	-48541.8	50	-29760	51	794.288	212	60.4257	50	-2499.76
--	--	--	--	--	--	--	--	--	--			--	--	--	--	--	--	--	--											212	778.83	50	-48545	50	-29762.2	51	792.933	212	60.4284	50	-2501.68
--	--	--	--	--	--	--	--	--	--			--	--	--	--	--	--	--	--											212	779.775	50	-48548.1	50	-29765	51	791.215	212	63.4602	50	-2504.06
--	--	--	--	--	--	--	--	--	--			--	--	--	--	--	--	--	--											212	780.475	50	-48551.5	50	-29766.8	51	789.327	212	60.1861	50	-2506.23
--	--	--	--	--	--	--	--	--	--			--	--	--	--	--	--	--	--											213	784.478	50	-48554.6	51	-29769.2	51	787.678	212	62.4767	50	-2508.02
--	--	--	--	--	--	--	--	--	--			--	--	--	--	--	--	--	--											213	782.622	50	-48557.7	51	-29771.5	51	786.102	212	60.432	50	-2509.94
--	--	--	--	--	--	--	--	--	--			--	--	--	--	--	--	--	--											213	784.382	50	-48560.9	51	-29774.2	51	784.088	213	61.4664	50	-2511.87
--	--	--	--	--	--	--	--	--	--			--	--	--	--	--	--	--	--											213	784.648	50	-48564.5	51	-29776	51	782.523	213	60.7279	50	-2513.83
--	--	--	--	--	--	--	--	--	--			--	--	--	--	--	--	--	--											213	785.785	50	-48567.9	51	-29778.2	51	780.897	213	59.9939	50	-2514.86
--	--	--	--	--	--	--	--	--	--			--	--	--	--	--	--	--	--											213	786.49	50	-48571.2	51	-29780.1	51	781.113	213	61.3636	50	-2517.5
--	--	--	--	--	--	--	--	--	--			--	--	--	--	--	--	--	--											213	787.418	50	-48574.3	51	-29782.9	51	778.331	213	60.2174	50	-2519.39
--	--	--	--	--	--	--	--	--	--			--	--	--	--	--	--	--	--											213	788.419	50	-48578.1	51	-29785	51	775.824	213	60.2969	50	-2521.37
--	--	--	--	--	--	--	--	--	--			--	--	--	--	--	--	--	--											213	790.029	50	-48581.2	51	-29787.7	51	774.127	213	60.1995	50	-2523.14
--	--	--	--	--	--	--	--	--	--			--	--	--	--	--	--	--	--											213	790.501	50	-48583.7	51	-29790	51	776.055	213	62.558	50	-2524.24
--	--	--	--	--	--	--	--	--	--			--	--	--	--	--	--	--	--											213	795.297	50	-48587.6	51	-29791.5	51	770.849	213	60.9237	50	-2526.1
--	--	--	--	--	--	--	--	--	--			--	--	--	--	--	--	--	--											214	794.533	50	-48590.7	51	-29794.2	51	768.778	213	59.95	50	-2529.57
--	--	--	--	--	--	--	--	--	--			--	--	--	--	--	--	--	--											214	794.011	50	-48594.2	51	-29796.4	51	767.202	213	61.115	50	-2531.02
--	--	--	--	--	--	--	--	--	--			--	--	--	--	--	--	--	--											214	794.892	50	-48597.7	51	-29798.3	51	766.249	213	59.8625	50	-2533.05
--	--	--	--	--	--	--	--	--	--			--	--	--	--	--	--	--	--											214	796.023	50	-48599.4	51	-29800.6	51	764.332	214	59.824	50	-2534.38
--	--	--	--	--	--	--	--	--	--			--	--	--	--	--	--	--	--											214	797.249	50	-48602.1	51	-29803.3	51	762.614	214	59.6085	50	-2536.8
--	--	--	--	--	--	--	--	--	--			--	--	--	--	--	--	--	--											214	799.856	50	-48606.1	51	-29805.1	51	761.153	214	59.4458	50	-2537.69
--	--	--	--	--	--	--	--	--	--			--	--	--	--	--	--	--	--											214	798.501	50	-48608.8	51	-29807.5	51	759.365	214	60.9773	50	-2536.55
--	--	--	--	--	--	--	--	--	--			--	--	--	--	--	--	--	--											214	800.409	50	-48612.1	51	-29809.5	51	757.835	214	59.4511	51	-2542.29
--	--	--	--	--	--	--	--	--	--			--	--	--	--	--	--	--	--											214	800.575	50	-48615.4	51	-29811.7	51	756.534	214	62.6671	50	-2544.36
--	--	--	--	--	--	--	--	--	--			--	--	--	--	--	--	--	--											214	801.771	50	-48618.5	51	-29814.1	51	754.904	214	59.3152	50	-2546.07
--	--	--	--	--	--	--	--	--	--			--	--	--	--	--	--	--	--											214	801.981	50	-48621	51	-29816.6	51	753.367	214	59.4244	51	-2547.26
--	--	--	--	--	--	--	--	--	--			--	--	--	--	--	--	--	--											214	806.689	50	-48624.7	51	-29819	51	751.84	214	60.9425	50	-2548.04
--	--	--	--	--	--	--	--	--	--			--	--	--	--	--	--	--	--											215	804.051	50	-48627.9	51	-29820.6	51	750.538	214	59.1793	50	-2551.17
--	--	--	--	--	--	--	--	--	--			--	--	--	--	--	--	--	--											215	804.622	50	-48630.2	51	-29823.1	51	749.078	214	59.1784	50	-2549.08
--	--	--	--	--	--	--	--	--	--			--	--	--	--	--	--	--	--											215	806.338	50	-48633.9	51	-29825.4	51	747.154	214	59.005	51	-2555.28
--	--	--	--	--	--	--	--	--	--			--	--	--	--	--	--	--	--											215	806.565	50	-48637.3	51	-29828.1	51	745.832	214	58.423	50	-2556.98
--	--	--	--	--	--	--	--	--	--			--	--	--	--	--	--	--	--											215	807.021	50	-48640.4	51	-29830	51	744.171	215	59.3143	50	-2558.94
--	--	--	--	--	--	--	--	--	--			--	--	--	--	--	--	--	--											215	808.212	50	-48643.8	51	-29831.9	51	742.621	215	59.765	50	-2560.58
--	--	--	--	--	--	--	--	--	--			--	--	--	--	--	--	--	--											215	816.375	50	-48646.3	51	-29834.7	50	741.487	215	58.7842	50	-2562.14
--	--	--	--	--	--	--	--	--	--			--	--	--	--	--	--	--	--											215	809.677	50	-48650	51	-29836	50	739.706	215	58.4588	51	-2564.5
--	--	--	--	--	--	--	--	--	--			--	--	--	--	--	--	--	--											215	810.17	50	-48652.6	51	-29838.2	51	737.787	215	58.2236	50	-2565.14
--	--	--	--	--	--	--	--	--	--			--	--	--	--	--	--	--	--											215	812.379	50	-48655	51	-29840.6	51	736.439	215	58.5687	50	-2567.5
--	--	--	--	--	--	--	--	--	--			--	--	--	--	--	--	--	--											215	811.726	50	-48659	51	-29842.4	50	734.757	215	58.4015	50	-2567.52
--	--	--	--	--	--	--	--	--	--			--	--	--	--	--	--	--	--											215	813.133	50	-48661.1	51	-29844.8	50	733.392	215	58.7699	50	-2571.34
--	--	--	--	--	--	--	--	--	--			--	--	--	--	--	--	--	--											215	814.061	50	-48664.3	51	-29846.6	50	732.678	215	59.4601	50	-2573.02
--	--	--	--	--	--	--	--	--	--			--	--	--	--	--	--	--	--											215	813.5	50	-48667.7	51	-29848.9	50	730.34	215	58.1941	50	-2571.94
--	--	--	--	--	--	--	--	--	--			--	--	--	--	--	--	--	--											216	813.704	50	-48670.5	51	-29851.1	50	728.78	215	58.3676	50	-2577.06
--	--	--	--	--	--	--	--	--	--			--	--	--	--	--	--	--	--											216	815.25	50	-48673.7	51	-29852.8	50	727.401	215	58.2674	50	-2578.65
--	--	--	--	--	--	--	--	--	--			--	--	--	--	--	--	--	--											216	815.851	50	-48676.7	51	-29854.8	50	725.939	215	58.035	50	-2580.19
--	--	--	--	--	--	--	--	--	--			--	--	--	--	--	--	--	--											216	816.79	50	-48679.6	51	-29857.2	50	724.413	216	58.6555	50	-2582.06
--	--	--	--	--	--	--	--	--	--			--	--	--	--	--	--	--	--											216	816.445	50	-48682.2	51	-29859.5	50	723.015	216	57.7766	50	-2583
--	--	--	--	--	--	--	--	--	--			--	--	--	--	--	--	--	--											216	820.388	50	-48685.8	51	-29861.1	50	721.71	216	57.3116	50	-2585.19
--	--	--	--	--	--	--	--	--	--			--	--	--	--	--	--	--	--											216	823.229	50	-48688.1	51	-29863.3	50	720.447	216	57.1061	50	-2587.04
--	--	--	--	--	--	--	--	--	--			--	--	--	--	--	--	--	--											216	819.544	50	-48690.7	51	-29865.6	50	718.369	216	57.081	50	-2588.54
--	--	--	--	--	--	--	--	--	--			--	--	--	--	--	--	--	--											216	821.713	50	-48693.4	51	-29867.2	50	717.279	216	56.8941	50	-2587.75
--	--	--	--	--	--	--	--	--	--			--	--	--	--	--	--	--	--											216	820.286	50	-48697.3	51	-29870	50	716.703	216	56.9665	50	-2591.7
[truncated: 47,797 more rows]

## Sheet: Fig. 3
Fig. 3a															Fig. 3b									Fig. 3c											Fig. 3d
The catalytic activity comparison of Cu-MOR catalysts reduced by APE and H2 in DME carbonylation, and the stability test of Py-Cu(3.41wt%)-MOR(APE).															A predictive performance model for DME carbonylation on the H-Cu(X)-MOR(APE) catalysts.									The catalytic performance of different Ag-based catalysts in synthesis of ethylene by methane coupling.											The catalytic performance of methanol synthesis from methane oxidation over different Pd-zeolite catalysts after reduction of APE or H2.
Cu content of H-Cu(X)-MOR(H2) (wt%)	MA STY / mmol/(kg.h)	Cu content of H-Cu(X)-MOR(APE) (wt%)	MA STY / mmol/(kg.h)	Reaction time (h)	DME Conv.										Percentage of Cu species(%)			MA STY(mmol/(kg.h)						Catalysts	Conversion of CH4 (%)										Catalysts	Reduction method	MeOH productivity(μmol/(g·h))
0.87	1693	1.14	2257	1	5										0	+	2+							Ag/SiO2(H2)	0.4										Pd-Y	APE	75
2.41	2305	2.52	2744	2	15										0	0	1	901						Ag-ZSM5(H2)	0.9										Pd-β	APE	190
3.27	2489	3.41	3319	4	28.4										1	0	0	2489						Ag-ZSM5(E-NH3)	1.1										Pd-MCM-22	APE	366
5.45	1853	5.72	2345	6.5	41.35										0.43	0.36	0.21	2345						Ag/Al2O3(H2)	2.1										Pd-Y	H2 reduction	8
				7.5	46										0.55	0.36	0.1	2257						Ag-ZSM5(APE)	3.3										Pd-β	H2 reduction	138
				9.5	48.35										0.52	0.37	0.11	2744																	Pd-MCM-22	H2 reduction	270
				11	51.6										0.46	0.41	0.14	3319
				13	54.2										0	1	0	397
				23	56.75
				25	56.2
				27	56.5
				28	55.2
				30	57.2
				32	55.1
				33	56.1
				36	56.5
				48	57.2
				49	55.2
				52	55.8
				55	54.18
				56	55.2
				58	54.84
				60	53.88
				72	53.8
				73	52.5653
				75.5	51.75
				77	51.3469
				78	50.1251
				80	50.6155
				83	50.828
				96	50.87
				98	50.84
				99	49.94
				101	49.212

## Sheet: Supplementary Figure 4
Supplementary Figure 4
TG-DTA-MS characterization of NH4-Cu(3.41wt%)-MOR sample.
Temperature(℃)	DTA (μV)	Temperature(℃)	MS signal (a.u.)
26.238	0.35644	25	55
26.2518	0.37581	25.1	49
26.2871	0.44465	25.2	43.5
26.3738	0.58874	25.3	38.5
26.5397	0.83137	25.4	35
26.7829	1.16757	25.5	35.5
27.0924	1.54917	25.6	39.5
27.4707	1.94139	25.7	45
27.9051	2.33321	25.8	52
28.3905	2.7085	25.9	60.5
28.9242	3.0561	26	70.5
29.4884	3.37856	26.1	81.5
30.0842	3.66978	26.2	92.5
30.7071	3.92717	26.3	104.5
31.3632	4.15803	26.4	117.5
32.0415	4.35434	26.5	127.5
32.7383	4.51866	26.6	128
33.4552	4.6491	26.7	120.5
34.1846	4.74391	26.8	113.5
34.9414	4.81218	26.9	106.5
35.7104	4.93076	27	99.5
36.4855	5.11425	27.1	92
37.2738	5.21677	27.2	85
38.0495	5.24676	27.3	78
38.8276	5.23639	27.4	71.5
39.5903	5.19508	27.5	65.5
40.3501	5.09282	27.6	59
41.0982	4.9051	27.7	53.5
41.8541	4.64314	27.8	48
42.6191	4.33441	27.9	44
43.3867	3.99896	28	40.5
44.1523	3.66681	28.1	37.5
44.9347	3.36685	28.2	36
45.7253	3.12958	28.3	35
46.5187	2.96585	28.4	35
47.32	2.79478	28.5	35.5
48.1197	2.64247	28.6	37.5
48.9359	2.51612	28.7	39.5
49.7353	2.42173	28.8	42
50.5369	2.35014	28.9	46.5
51.3505	2.29976	29	55
52.1588	2.2772	29.1	62.5
52.976	2.27281	29.2	64
53.7916	2.28586	29.3	63.5
54.6218	2.31012	29.4	64
55.4419	2.35406	29.5	63.5
56.2692	2.41368	29.6	64.5
57.1032	2.48856	29.7	65.5
57.9376	2.56914	29.8	66.5
58.7742	2.6567	29.9	68.5
59.6053	2.74608	30	71.5
60.4333	2.8375	30.1	75
61.2612	2.94498	30.2	78.5
62.0942	3.06655	30.3	82.5
62.9224	3.19634	30.4	87
63.7549	3.33048	30.5	91.5
64.6002	3.47611	30.6	96.5
65.4312	3.63228	30.7	101.5
66.2705	3.79245	30.8	104.5
67.1163	3.9629	30.9	103
67.9595	4.14552	31	97
68.7993	4.332	31.1	91.5
69.6356	4.52222	31.2	85.5
70.4652	4.71637	31.3	79
71.2973	4.91119	31.4	73
72.1375	5.10766	31.5	68
72.9646	5.31758	31.6	67
73.8	5.5446	31.7	65
74.6468	5.78597	31.8	60
75.4849	6.03434	31.9	54.5
76.3269	6.29097	32	49.5
77.1715	6.55038	32.1	45.5
78.0185	6.81433	32.2	42
78.8601	7.08053	32.3	39
79.7001	7.35344	32.4	38.5
80.529	7.63665	32.5	39
81.3615	7.92624	32.6	41
82.1973	8.22506	32.7	45
83.0299	8.51701	32.8	50.5
83.8688	8.82356	32.9	57
84.6989	9.14913	33	64.5
85.5432	9.48483	33.1	73.5
86.3759	9.82821	33.2	82.5
87.2193	10.1678	33.3	92.5
88.0636	10.5173	33.4	100.5
88.8999	10.8823	33.5	98
89.7394	11.2588	33.6	87
90.5675	11.6472	33.7	77.5
91.4029	12.043	33.8	69
92.2379	12.4408	33.9	60.5
93.0819	12.8493	34	53.5
93.9202	13.2679	34.1	48.5
94.7582	13.6966	34.2	49.5
95.6079	14.1312	34.3	52.5
96.4486	14.56	34.4	56.5
97.2938	14.9842	34.5	61.5
98.1433	15.414	34.6	69
98.9894	15.8522	34.7	77
99.8216	16.2993	34.8	86.5
100.659	16.7493	34.9	96.5
101.494	17.1946	35	109
102.334	17.6498	35.1	123
103.171	18.1083	35.2	130
104.006	18.5578	35.3	123.5
104.841	19.013	35.4	116
105.686	19.4732	35.5	109
106.526	19.9368	35.6	101.5
107.36	20.4072	35.7	95
108.211	20.8843	35.8	87.5
109.054	21.3699	35.9	81
109.887	21.8677	36	75
110.729	22.3515	36.1	69.5
111.563	22.83	36.2	64
112.402	23.3105	36.3	60
113.244	23.7954	36.4	56.5
114.087	24.287	36.5	54
114.928	24.7804	36.6	51
115.778	25.2661	36.7	49.5
116.622	25.7504	36.8	57.5
117.465	26.2324	36.9	66.5
118.316	26.7173	37	69
119.16	27.2011	37.1	69
119.992	27.6845	37.2	70
120.833	28.1612	37.3	71
121.669	28.638	37.4	72
122.506	29.118	37.5	73.5
123.341	29.5988	37.6	75.5
124.189	30.0875	37.7	78
125.026	30.5863	37.8	81
125.872	31.0746	37.9	83
126.716	31.5637	38	86
127.564	32.0715	38.1	88
128.42	32.5875	38.2	89.5
129.269	33.0982	38.3	90.5
130.112	33.6046	38.4	90.5
130.956	34.1095	38.5	89
131.801	34.6119	38.6	86
132.644	35.1146	38.7	82
133.486	35.6064	38.8	75.5
134.333	36.1105	38.9	68
135.18	36.6082	39	60.5
136.025	37.0991	39.1	52
136.87	37.5994	39.2	43
137.711	38.1007	39.3	33.5
138.561	38.6089	39.4	31.5
139.411	39.1274	39.5	33.5
140.25	39.6495	39.6	34.5
141.093	40.1683	39.7	36
141.936	40.6812	39.8	37.5
142.78	41.1908	39.9	39.5
143.618	41.7035	40	41.5
144.466	42.2193	40.1	44
145.314	42.7414	40.2	47.5
146.16	43.2718	40.3	53
147.014	43.7918	40.4	58.5
147.848	44.2845	40.5	64.5
148.697	44.7715	40.6	71
149.54	45.2743	40.7	78
150.379	45.7878	40.8	84.5
151.219	46.3152	40.9	90.5
152.073	46.8563	41	96.5
152.916	47.3996	41.1	102
153.759	47.9452	41.2	107.5
154.616	48.4802	41.3	108.5
155.458	49.0144	41.4	100
156.304	49.5412	41.5	91.5
157.157	50.0606	41.6	82.5
158.009	50.5761	41.7	73.5
158.859	51.0919	41.8	64
159.702	51.608	41.9	54.5
160.546	52.1071	42	48
161.381	52.5902	42.1	45.5
162.225	53.0715	42.2	42.5
163.065	53.5592	42.3	39.5
163.912	54.0687	42.4	37
164.766	54.5887	42.5	35
165.61	55.0999	42.6	33
166.466	55.605	42.7	32
167.317	56.1029	42.8	30.5
168.173	56.599	42.9	30
169.015	57.0897	43	29.5
169.863	57.5753	43.1	29
170.709	58.046	43.2	29.5
171.546	58.5035	43.3	29.5
172.392	58.9605	43.4	30.5
173.232	59.412	43.5	31
174.08	59.8576	43.6	32.5
174.923	60.3095	43.7	34
175.765	60.764	43.8	36
176.609	61.2173	43.9	38
177.454	61.6712	44	41
178.302	62.1292	44.1	44
179.144	62.5796	44.2	47.5
179.984	63.0291	44.3	51.5
180.83	63.4786	44.4	55.5
181.663	63.9222	44.5	59.5
182.509	64.3626	44.6	65
183.35	64.7934	44.7	72
184.185	65.218	44.8	78
185.03	65.6493	44.9	82
185.875	66.0853	45	86.5
186.714	66.5104	45.1	91
187.562	66.905	45.2	95
188.401	67.2964	45.3	99.5
189.232	67.6983	45.4	103
190.066	68.1018	45.5	112.5
190.899	68.513	45.6	126.5
191.74	68.9198	45.7	135.5
192.569	69.3375	45.8	142
193.413	69.7573	45.9	148.5
194.248	70.1744	46	153.5
195.089	70.5898	46.1	158
195.934	71.0105	46.2	160.5
196.78	71.4429	46.3	161
197.628	71.8775	46.4	160.5
198.481	72.3059	46.5	156
199.33	72.7655	46.6	141.5
200.181	73.2323	46.7	124.5
201.038	73.6529	46.8	108.5
201.879	74.0468	46.9	91.5
202.727	74.4174	47	76
203.568	74.7745	47.1	60.5
204.406	75.1281	47.2	50
205.254	75.4878	47.3	48.5
206.103	75.8548	47.4	50.5
206.946	76.2005	47.5	54
207.79	76.5427	47.6	60.5
208.637	76.8892	47.7	67.5
209.479	77.2367	47.8	76.5
210.315	77.5818	47.9	87
211.163	77.9349	48	97.5
211.998	78.2814	48.1	108.5
212.841	78.5921	48.2	121
213.68	78.9045	48.3	118.5
214.518	79.2322	48.4	108.5
215.359	79.5566	48.5	101.5
216.2	79.869	48.6	93.5
217.036	80.1872	48.7	86
217.875	80.4974	48.8	79
218.717	80.7881	48.9	73.5
219.55	81.0745	49	73
220.383	81.3848	49.1	76
221.216	81.6927	49.2	80
222.045	81.9888	49.3	85
222.881	82.2824	49.4	90.5
223.716	82.5861	49.5	96.5
224.548	82.8984	49.6	102.5
225.385	83.2096	49.7	108.5
226.223	83.5312	49.8	114
227.062	83.8402	49.9	120.5
227.893	84.1155	50	119.5
228.729	84.3928	50.1	109.5
229.557	84.6726	50.2	99.5
230.394	84.9653	50.3	89.5
231.23	85.2787	50.4	79.5
232.061	85.5921	50.5	70
232.895	85.8846	50.6	60
233.729	86.1616	50.7	57.5
234.561	86.421	50.8	62.5
235.398	86.694	50.9	69.5
236.233	86.9822	51	76.5
237.069	87.2696	51.1	84.5
237.91	87.5747	51.2	92.5
238.757	87.8978	51.3	101
239.592	88.2164	51.4	108
240.43	88.5011	51.5	115
241.269	88.7755	51.6	121.5
242.106	89.0505	51.7	126.5
242.943	89.3163	51.8	129.5
243.783	89.5699	51.9	132
244.619	89.8133	52	133.5
245.456	90.043	52.1	134
246.294	90.2723	52.2	134
247.134	90.4882	52.3	134
247.968	90.7083	52.4	134.5
248.807	90.9367	52.5	136.5
249.641	91.1534	52.6	135
250.47	91.337	52.7	128.5
251.303	91.5151	52.8	123
252.136	91.7132	52.9	117
252.964	91.8968	53	111.5
253.79	92.0607	53.1	105.5
254.616	92.1996	53.2	100
255.441	92.3591	53.3	96.5
256.273	92.5346	53.4	93.5
257.095	92.7085	53.5	90
257.93	92.9062	53.6	86
258.769	93.1109	53.7	82
259.592	93.2972	53.8	78.5
260.427	93.5342	53.9	75.5
261.265	93.8081	54	73
262.109	94.0787	54.1	71
262.953	94.3256	54.2	71.5
263.791	94.5251	54.3	73
264.627	94.7116	54.4	74.5
265.465	94.8877	54.5	77
266.302	95.0509	54.6	80
267.137	95.1963	54.7	83
267.974	95.3441	54.8	86.5
268.802	95.4979	54.9	89
269.632	95.657	55	92
270.471	95.8481	55.1	94
271.309	96.0884	55.2	95
272.148	96.3289	55.3	96
272.986	96.4978	55.4	96
273.815	96.6071	55.5	96
274.643	96.7278	55.6	95.5
275.473	96.8363	55.7	94.5
276.302	96.9722	55.8	94
277.134	97.1212	55.9	95.5
277.97	97.2606	56	96
278.787	97.3863	56.1	93.5
279.609	97.5058	56.2	90.5
280.434	97.6265	56.3	87
281.258	97.7435	56.4	84
282.067	97.8401	56.5	81
282.886	97.9181	56.6	77.5
283.699	97.9986	56.7	77.5
284.515	98.0885	56.8	82
285.346	98.2325	56.9	86.5
286.157	98.3726	57	88
286.983	98.4967	57.1	89.5
287.8	98.6271	57.2	91
288.615	98.7535	57.3	92
289.431	98.8906	57.4	92.5
290.247	99.0237	57.5	93.5
291.065	99.16	57.6	94
291.888	99.3073	57.7	95
292.704	99.4274	57.8	96
293.523	99.5362	57.9	97.5
294.345	99.6614	58	99
295.171	99.8097	58.1	101.5
295.985	99.942	58.2	104.5
296.813	100.06	58.3	107.5
297.635	100.19	58.4	112.5
298.457	100.327	58.5	121.5
299.278	100.435	58.6	122.5
300.096	100.545	58.7	115.5
300.916	100.658	58.8	108.5
301.739	100.766	58.9	101.5
302.558	100.858	59	95.5
303.375	100.937	59.1	89.5
304.195	101.029	59.2	84.5
305.009	101.124	59.3	83.5
305.828	101.216	59.4	85.5
306.654	101.334	59.5	88
307.471	101.45	59.6	90.5
308.294	101.57	59.7	93.5
309.119	101.683	59.8	96.5
309.934	101.774	59.9	99
310.75	101.85	60	101
311.567	101.901	60.1	102
312.373	101.945	60.2	102.5
313.188	101.991	60.3	99.5
314.004	102.072	60.4	94.5
314.821	102.171	60.5	88.5
315.63	102.254	60.6	82.5
316.447	102.35	60.7	76.5
317.265	102.473	60.8	69.5
318.091	102.623	60.9	64.5
318.913	102.786	61	63.5
319.727	102.921	61.1	67
320.549	103.026	61.2	70.5
321.363	103.11	61.3	74.5
322.177	103.187	61.4	80
322.991	103.252	61.5	85.5
323.808	103.33	61.6	91.5
324.622	103.441	61.7	97
325.445	103.56	61.8	103.5
326.261	103.659	61.9	110
327.076	103.758	62	110.5
327.898	103.879	62.1	108
328.711	103.991	62.2	105
329.528	104.088	62.3	101.5
330.343	104.17	62.4	98.5
331.148	104.267	62.5	95
331.964	104.377	62.6	92.5
332.779	104.489	62.7	89.5
333.593	104.626	62.8	87
334.404	104.776	62.9	85.5
335.231	104.954	63	84
336.05	105.136	63.1	82.5
336.873	105.29	63.2	81.5
337.691	105.443	63.3	81
338.506	105.605	63.4	80.5
339.327	105.749	63.5	82.5
340.129	105.88	63.6	86.5
340.945	106.029	63.7	87
341.759	106.202	63.8	86
342.575	106.427	63.9	85
343.395	106.66	64	83.5
344.215	106.862	64.1	81.5
345.036	107.092	64.2	80.5
345.854	107.294	64.3	78.5
346.675	107.482	64.4	76.5
347.493	107.708	64.5	75
348.308	107.9	64.6	72.5
349.126	108.09	64.7	70.5
349.943	108.308	64.8	69
350.765	108.532	64.9	67
351.587	108.759	65	65
352.423	109.044	65.1	64
353.267	109.449	65.2	66.5
354.111	109.818	65.3	73
354.947	110.08	65.4	76.5
355.779	110.292	65.5	79.5
356.609	110.465	65.6	81.5
357.432	110.582	65.7	83
358.255	110.67	65.8	84.5
359.065	110.753	65.9	85
359.884	110.875	66	85.5
360.703	111.027	66.1	85.5
361.518	111.167	66.2	85
362.328	111.258	66.3	84.5
363.128	111.255	66.4	83.5
363.935	111.302	66.5	83
364.741	111.415	66.6	82.5
365.556	111.552	66.7	81.5
366.36	111.687	66.8	82.5
367.172	111.793	66.9	85.5
367.976	111.875	67	86
368.776	111.935	67.1	83
369.586	112.03	67.2	79.5
370.387	112.128	67.3	76.5
371.193	112.187	67.4	72.5
371.999	112.243	67.5	69
372.818	112.427	67.6	65.5
373.642	112.667	67.7	63
374.464	112.827	67.8	61.5
375.275	112.885	67.9	58.5
376.092	112.897	68	55.5
376.909	112.944	68.1	53
377.724	112.978	68.2	50.5
378.534	112.968	68.3	49.5
379.337	112.942	68.4	48.5
380.145	112.889	68.5	48.5
380.95	112.842	68.6	50
381.752	112.804	68.7	51.5
382.558	112.756	68.8	55
383.365	112.728	68.9	59.5
384.171	112.723	69	64.5
384.97	112.657	69.1	70.5
385.766	112.536	69.2	77
386.563	112.422	69.3	84.5
387.357	112.324	69.4	93.5
388.156	112.263	69.5	94.5
388.954	112.222	69.6	89.5
389.753	112.187	69.7	83.5
390.547	112.154	69.8	78.5
391.346	112.105	69.9	73.5
392.143	112.044	70	69
392.943	112.015	70.1	65.5
393.739	111.986	70.2	67
394.539	111.928	70.3	72
395.34	111.905	70.4	77
396.141	111.908	70.5	81.5
396.936	111.855	70.6	86
397.73	111.759	70.7	90
398.525	111.7	70.8	93.5
399.312	111.667	70.9	95.5
400.107	111.63	71	97
400.903	111.602	71.1	97.5
401.699	111.623	71.2	97
402.5	111.649	71.3	95.5
403.299	111.636	71.4	93.5
404.091	111.617	71.5	90.5
404.892	111.633	71.6	87.5
405.689	111.639	71.7	84
406.493	111.649	71.8	84
407.294	111.684	71.9	93
408.084	111.649	72	98
408.893	111.658	72.1	100.5
409.688	111.708	72.2	103
410.486	111.741	72.3	105
411.287	111.773	72.4	106.5
412.084	111.776	72.5	107.5
412.879	111.793	72.6	108.5
413.68	111.849	72.7	109
414.481	111.943	72.8	105.5
415.278	112.023	72.9	99
416.067	112	73	91.5
416.855	111.972	73.1	84.5
417.647	112.016	73.2	77
418.439	112.056	73.3	70
419.231	112.15	73.4	62.5
420.024	112.27	73.5	56
420.815	112.366	73.6	50
421.601	112.427	73.7	44
422.391	112.488	73.8	39
423.184	112.634	73.9	34
423.986	112.825	74	30
424.785	112.981	74.1	26.5
425.572	113.081	74.2	24.5
426.365	113.167	74.3	24
427.162	113.29	74.4	24
427.953	113.403	74.5	26
428.737	113.497	74.6	28.5
429.528	113.611	74.7	32
430.323	113.788	74.8	37
431.128	113.999	74.9	42.5
431.928	114.199	75	48
432.725	114.372	75.1	57
433.519	114.517	75.2	70
434.315	114.641	75.3	81.5
435.117	114.778	75.4	90.5
435.909	114.912	75.5	100
436.711	115.072	75.6	108.5
437.506	115.25	75.7	116.5
438.299	115.347	75.8	123
439.091	115.445	75.9	129.5
439.879	115.563	76	134.5
440.671	115.694	76.1	135.5
441.462	115.809	76.2	132
442.248	115.944	76.3	128
443.035	116.041	76.4	123.5
443.827	116.175	76.5	118.5
444.619	116.349	76.6	113.5
445.418	116.546	76.7	108
446.209	116.725	76.8	105
447.003	116.889	76.9	101
447.813	117.119	77	96
448.61	117.362	77.1	91.5
449.41	117.526	77.2	87.5
450.205	117.656	77.3	84
450.993	117.725	77.4	80.5
451.782	117.766	77.5	78
452.568	117.835	77.6	77.5
453.356	117.941	77.7	78
454.146	118.06	77.8	80
454.94	118.209	77.9	82
455.733	118.372	78	84.5
456.524	118.497	78.1	88.5
457.318	118.649	78.2	92
458.117	118.823	78.3	96
458.904	118.94	78.4	104
459.682	118.991	78.5	110.5
460.463	119.009	78.6	110
461.233	119.044	78.7	106.5
462.013	119.092	78.8	104
462.797	119.234	78.9	100.5
463.585	119.449	79	97.5
464.371	119.629	79.1	94.5
465.145	119.678	79.2	91.5
465.929	119.75	79.3	89
466.712	119.942	79.4	86.5
467.5	120.127	79.5	84.5
468.295	120.317	79.6	83
469.091	120.555	79.7	82
469.875	120.747	79.8	82
470.668	120.871	79.9	80.5
471.457	121.045	80	85
472.257	121.254	80.1	93
473.052	121.444	80.2	96.5
473.832	121.519	80.3	98
474.607	121.472	80.4	100
475.385	121.489	80.5	101.5
476.16	121.629	80.6	102.5
476.939	121.721	80.7	102.5
477.718	121.804	80.8	103
478.502	121.948	80.9	102.5
479.28	122.088	81	99.5
480.059	122.196	81.1	94
480.848	122.347	81.2	89
481.628	122.517	81.3	84
482.413	122.66	81.4	80
483.21	122.9	81.5	76
483.988	123.011	81.6	73
484.771	123.092	81.7	72
485.543	123.159	81.8	71.5
486.31	123.167	81.9	72.5
487.093	123.275	82	74
487.87	123.404	82.1	76.5
488.649	123.515	82.2	80
489.413	123.589	82.3	83.5
490.185	123.649	82.4	88
490.962	123.776	82.5	93.5
491.736	123.924	82.6	96.5
492.519	124.082	82.7	97
493.297	124.266	82.8	97.5
494.079	124.427	82.9	98.5
494.868	124.604	83	98.5
495.644	124.714	83.1	99
496.42	124.766	83.2	100
497.192	124.835	83.3	102
497.962	124.92	83.4	102.5
498.736	124.972	83.5	102
499.51	125.081	83.6	101.5
500.284	125.187	83.7	101
501.064	125.335	83.8	100
501.823	125.38	83.9	99.5
502.604	125.427	84	98
503.381	125.597	84.1	97
504.154	125.72	84.2	92.5
504.93	125.821	84.3	82.5
505.705	125.929	84.4	73.5
506.486	126.046	84.5	65
507.264	126.185	84.6	57.5
508.042	126.307	84.7	50.5
508.826	126.465	84.8	45
509.6	126.573	84.9	42
510.376	126.648	85	40
511.151	126.711	85.1	39.5
511.928	126.833	85.2	41.5
512.696	126.923	85.3	45.5
513.465	126.954	85.4	51
514.236	127.017	85.5	56.5
515.012	127.145	85.6	65
515.78	127.251	85.7	83
516.549	127.301	85.8	97
517.321	127.392	85.9	94
518.099	127.548	86	91
518.888	127.716	86.1	88.5
519.661	127.825	86.2	85
520.434	127.925	86.3	82
521.192	127.94	86.4	79
521.968	127.96	86.5	76
522.74	127.999	86.6	73
523.499	128.047	86.7	70.5
524.275	128.117	86.8	69
525.043	128.147	86.9	67.5
525.823	128.272	87	66.5
526.598	128.404	87.1	66
527.363	128.429	87.2	66
528.135	128.427	87.3	71
528.892	128.475	87.4	76.5
529.655	128.441	87.5	77.5
530.42	128.446	87.6	78.5
531.196	128.6	87.7	79.5
531.957	128.703	87.8	79.5
532.732	128.766	87.9	79.5
533.499	128.864	88	78.5
534.253	128.863	88.1	77.5
535.027	128.938	88.2	75.5
535.791	129.03	88.3	72.5
536.559	129.082	88.4	69
537.329	129.131	88.5	65.5
538.096	129.239	88.6	61.5
538.867	129.329	88.7	56.5
539.626	129.344	88.8	53
540.394	129.383	88.9	55.5
541.159	129.428	89	60.5
541.927	129.49	89.1	65
542.69	129.558	89.2	69
543.46	129.62	89.3	72
544.215	129.656	89.4	74.5
544.98	129.723	89.5	75.5
545.751	129.832	89.6	76
546.519	129.919	89.7	75
547.271	129.941	89.8	73
548.035	129.986	89.9	70
548.795	130.091	90	66
549.549	130.075	90.1	61
550.306	130.144	90.2	56.5
551.062	130.224	90.3	51
551.813	130.245	90.4	47
552.577	130.323	90.5	49
553.337	130.454	90.6	54
554.091	130.532	90.7	60.5
554.856	130.626	90.8	66.5
555.623	130.793	90.9	73
556.395	130.993	91	80
557.143	131.028	91.1	87
557.904	131.059	91.2	94
558.667	131.115	91.3	103
559.428	131.173	91.4	111.5
560.194	131.272	91.5	114
560.964	131.405	91.6	116.5
561.729	131.524	91.7	119
562.491	131.555	91.8	121
563.249	131.589	91.9	123
564.005	131.63	92	124.5
564.772	131.685	92.1	126
565.536	131.813	92.2	125.5
566.281	131.834	92.3	121
567.038	131.831	92.4	115.5
567.797	131.928	92.5	110.5
568.556	132.026	92.6	105.5
569.327	132.133	92.7	101
570.088	132.239	92.8	97
570.836	132.282	92.9	93
571.58	132.176	93	89.5
572.339	132.226	93.1	86.5
573.095	132.313	93.2	85
573.854	132.422	93.3	83.5
574.603	132.446	93.4	83
575.366	132.511	93.5	82.5
576.133	132.652	93.6	83.5
576.888	132.771	93.7	91
577.647	132.861	93.8	100
578.42	132.996	93.9	101
579.177	133.073	94	102
579.942	133.128	94.1	102.5
580.696	133.181	94.2	102.5
581.459	133.253	94.3	102
582.228	133.375	94.4	100
582.979	133.468	94.5	98.5
583.736	133.476	94.6	97
584.499	133.564	94.7	94.5
585.262	133.709	94.8	92
586.026	133.785	94.9	90
586.785	133.86	95	88.5
587.564	134.009	95.1	86.5
588.319	134.155	95.2	86
589.091	134.157	95.3	92
589.859	134.315	95.4	97
590.617	134.391	95.5	90.5
591.388	134.46	95.6	84
592.153	134.6	95.7	78
592.915	134.624	95.8	72
593.672	134.695	95.9	67
594.429	134.696	96	62.5
595.2	134.838	96.1	61
595.963	134.989	96.2	61
596.724	135.042	96.3	62
597.48	135.083	96.4	64
598.237	135.118	96.5	66.5
599.006	135.249	96.6	70
599.772	135.39	96.7	73.5
600.376	135.473	96.8	78
601.137	135.517	96.9	84
601.899	135.64	97	88
602.662	135.718	97.1	89.5
603.413	135.806	97.2	90
604.18	135.869	97.3	90.5
604.942	136.019	97.4	90.5
605.702	136.13	97.5	89.5
606.459	136.207	97.6	87.5
607.208	136.244	97.7	85
607.966	136.343	97.8	82.5
608.715	136.364	97.9	78.5
609.5	136.565	98	74.5
610.262	136.739	98.1	70
611.018	136.777	98.2	66
611.781	136.842	98.3	61.5
612.535	136.973	98.4	59
613.315	137.155	98.5	62.5
614.073	137.293	98.6	70.5
614.846	137.438	98.7	77
615.606	137.561	98.8	83.5
616.376	137.649	98.9	90
617.141	137.787	99	96.5
617.903	137.904	99.1	102.5
618.658	137.951	99.2	108
619.41	138.045	99.3	114.5
620.17	138.146	99.4	117
620.934	138.303	99.5	116.5
621.689	138.443	99.6	116
622.438	138.425	99.7	115.5
623.21	138.628	99.8	115
623.982	138.884	99.9	114
624.738	139.013	100	113.5
625.497	139.053	100.1	115
626.26	139.205	100.2	115
627.033	139.393	100.3	112
627.793	139.526	100.4	109
628.56	139.695	100.5	106
629.32	139.853	100.6	102.5
630.071	139.93	100.7	99.5
630.834	140.061	100.8	96
631.6	140.234	100.9	92.5
632.362	140.443	101	89
633.119	140.582	101.1	85.5
633.881	140.725	101.2	82
634.647	140.92	101.3	78.5
635.412	141.12	101.4	75.5
636.186	141.297	101.5	73
636.939	141.457	101.6	71
637.712	141.6	101.7	72.5
638.456	141.705	101.8	74.5
639.22	141.809	101.9	76.5
639.972	141.988	102	79
640.736	142.052	102.1	81.5
641.515	142.36	102.2	84
642.272	142.579	102.3	86.5
643.04	142.682	102.4	88.5
643.786	142.834	102.5	91
644.549	142.932	102.6	91.5
645.306	143.048	102.7	91
646.066	143.225	102.8	90.5
646.819	143.319	102.9	89.5
647.568	143.453	103	88
648.33	143.56	103.1	87
649.103	143.846	103.2	87
649.876	144.078	103.3	89.5
650.658	144.312	103.4	90
651.426	144.491	103.5	89
652.2	144.667	103.6	88.5
652.965	144.816	103.7	88
653.727	144.931	103.8	87.5
654.482	145.031	103.9	86.5
655.261	145.21	104	87
656.023	145.355	104.1	87.5
656.793	145.449	104.2	88
657.546	145.612	104.3	89.5
658.296	145.66	104.4	91
659.075	145.826	104.5	93.5
659.842	146.087	104.6	97
660.599	146.193	104.7	100
661.357	146.307	104.8	105
662.138	146.505	104.9	112.5
662.898	146.719	105	115
663.646	146.746	105.1	114.5
664.403	146.872	105.2	114.5
665.159	147.008	105.3	114.5
665.914	147.094	105.4	114.5
666.69	147.338	105.5	114.5
667.449	147.535	105.6	115
668.212	147.631	105.7	114
668.981	147.818	105.8	109
669.748	147.991	105.9	102.5
670.517	148.159	106	96.5
671.276	148.267	106.1	90.5
672.051	148.455	106.2	85
672.794	148.514	106.3	80.5
673.565	148.63	106.4	77.5
674.328	148.83	106.5	78
675.081	148.953	106.6	78.5
675.833	148.99	106.7	80
676.582	149.105	106.8	82
677.362	149.345	106.9	84
678.12	149.614	107	86
678.873	149.72	107.1	87.5
679.623	149.763	107.2	89
680.403	149.997	107.3	88.5
681.16	150.249	107.4	84.5
681.927	150.377	107.5	80
682.692	150.587	107.6	74.5
683.444	150.696	107.7	69
684.23	150.899	107.8	63.5
684.979	151.141	107.9	57
685.731	151.187	108	59.5
686.492	151.359	108.1	69
687.259	151.546	108.2	76
688.026	151.79	108.3	84
688.797	151.964	108.4	91
689.572	152.248	108.5	97.5
690.268	152.329	108.6	103
690.939	152.416	108.7	107.5
691.692	152.549	108.8	111.5
692.466	152.698	108.9	115
693.236	152.927	109	117
694.007	153.078	109.1	119
694.641	153.296	109.2	120
695.419	153.568	109.3	121
696.187	153.636	109.4	122
696.959	153.815	109.5	122.5
697.72	153.895	109.6	129
698.518	154.127	109.7	128
699.287	154.377	109.8	115
699.858	154.381	109.9	100
700.653	154.454	110	87
701.408	154.571	110.1	75.5
702.175	154.7	110.2	65
702.929	154.862	110.3	57.5
703.716	155.082	110.4	58
704.472	155.355	110.5	62.5
705.21	155.295	110.6	68
705.986	155.514	110.7	75.5
706.74	155.727	110.8	84
707.515	155.905	110.9	92.5
708.261	156.032	111	101
709.023	156.149	111.1	108.5
709.786	156.333	111.2	115
710.556	156.536	111.3	114.5
711.314	156.702	111.4	106.5
712.084	156.918	111.5	96.5
712.835	157.093	111.6	85.5
713.6	157.202	111.7	74.5
714.364	157.419	111.8	61.5
715.117	157.558	111.9	50.5
715.87	157.688	112	54.5
716.615	157.789	112.1	58.5
717.381	157.972	112.2	61.5
718.142	158.229	112.3	64.5
718.913	158.381	112.4	67
719.693	158.667	112.5	68.5
720.464	158.832	112.6	69.5
721.216	158.969	112.7	70.5
721.998	159.094	112.8	70.5
722.763	159.304	112.9	68.5
723.522	159.388	113	66
724.279	159.527	113.1	62.5
725.039	159.633	113.2	59.5
725.792	159.788	113.3	57
726.536	159.808	113.4	53
727.306	159.956	113.5	56.5
728.068	160.139	113.6	69.5
728.844	160.315	113.7	81.5
729.62	160.511	113.8	94
730.4	160.709	113.9	106
731.173	160.817	114	117
731.937	160.904	114.1	126.5
732.699	161.039	114.2	133.5
733.473	161.127	114.3	139
734.231	161.25	114.4	141.5
735.006	161.392	114.5	141
735.761	161.506	114.6	137.5
736.522	161.559	114.7	132.5
737.305	161.748	114.8	126.5
738.091	162.064	114.9	119.5
738.839	162.119	115	110
739.612	162.172	115.1	109.5
740.369	162.314	115.2	113.5
741.134	162.347	115.3	113
741.882	162.363	115.4	111.5
742.656	162.498	115.5	110
743.424	162.694	115.6	109
744.179	162.739	115.7	107.5
744.94	162.828	115.8	105.5
745.731	163.025	115.9	112
746.492	163.191	116	121
747.267	163.245	116.1	128
748.039	163.424	116.2	133
748.8	163.474	116.3	137
749.571	163.528	116.4	139.5
750.31	163.57	116.5	139.5
751.066	163.583	116.6	138
751.828	163.678	116.7	133.5
752.61	163.839	116.8	128
753.372	163.979	116.9	120.5
754.148	164.07	117	111
754.9	164.168	117.1	100.5
755.642	164.063	117.2	90
756.422	164.201	117.3	78.5
757.184	164.354	117.4	69
757.94	164.392	117.5	71
758.716	164.406	117.6	75
759.478	164.56	117.7	79.5
760.249	164.619	117.8	84.5
761.005	164.681	117.9	90
761.772	164.723	118	95.5
762.542	164.809	118.1	101.5
763.291	164.851	118.2	107.5
764.057	164.837	118.3	113.5
764.82	164.942	118.4	116
765.578	164.959	118.5	114
766.328	165.005	118.6	112
767.075	164.976	118.7	109.5
767.844	165.087	118.8	107
768.601	165.129	118.9	103.5
769.384	165.301	119	100
770.14	165.394	119.1	95.5
770.899	165.424	119.2	89.5
771.652	165.432	119.3	82.5
772.429	165.612	119.4	75.5
773.192	165.721	119.5	68
773.954	165.806	119.6	61.5
774.71	165.888	119.7	54
775.471	165.937	119.8	51
776.244	166.078	119.9	52.5
777.019	166.224	120	54.5
777.794	166.394	120.1	57.5
778.536	166.389	120.2	61
779.301	166.361	120.3	65.5
780.053	166.466	120.4	69.5
780.813	166.543	120.5	74.5
781.579	166.679	120.6	83
782.346	166.779	120.7	92.5
783.133	166.944	120.8	97.5
783.908	167.148	120.9	101
784.681	167.251	121	104.5
785.463	167.341	121.1	107
786.2	167.363	121.2	108
786.966	167.327	121.3	108.5
787.708	167.374	121.4	107.5
788.491	167.429	121.5	106
789.27	167.665	121.6	103.5
790.041	167.703	121.7	100.5
790.839	167.912	121.8	97
791.606	167.972	121.9	92.5
792.379	168.032	122	88.5
793.14	168.07	122.1	84.5
793.9	168.056	122.2	84.5
794.679	168.201	122.3	83
795.461	168.333	122.4	73.5
796.256	168.448	122.5	65
797.057	168.717	122.6	57
797.825	168.73	122.7	50.5
798.611	168.789	122.8	45.5
799.393	168.824	122.9	45
800.187	168.951	123	54.5
800.961	169.029	123.1	68.5
801.746	169.077	123.2	84
802.524	169.123	123.3	101
803.314	169.195	123.4	118
804.061	169.174	123.5	136
804.87	169.22	123.6	153.5
805.665	169.541	123.7	169.5
806.429	169.554	123.8	185
807.195	169.482	123.9	187.5
807.979	169.548	124	181.5
808.752	169.621	124.1	176
809.524	169.617	124.2	168.5
810.301	169.691	124.3	161
811.09	169.73	124.4	152.5
811.847	169.719	124.5	149.5
812.62	169.707	124.6	151.5
813.408	169.825	124.7	151.5
814.205	169.948	124.8	150
814.953	169.934	124.9	148.5
815.725	169.877	125	146
816.499	169.909	125.1	143.5
817.306	170.066	125.2	140
818.079	170.149	125.3	136.5
818.848	170.13	125.4	132.5
819.605	170.081	125.5	128
820.384	170.14	125.6	123.5
821.157	170.165	125.7	118.5
821.931	170.23	125.8	114
822.689	170.188	125.9	108.5
823.466	170.249	126	104.5
824.214	170.217	126.1	106
825.003	170.299	126.2	106
825.772	170.327	126.3	96.5
826.572	170.438	126.4	88
827.342	170.528	126.5	80
828.107	170.449	126.6	73
828.864	170.366	126.7	66.5
829.654	170.397	126.8	62
830.44	170.538	126.9	59
831.215	170.537	127	57.5
832.018	170.656	127.1	57.5
832.785	170.622	127.2	59.5
833.551	170.604	127.3	63
834.331	170.615	127.4	68
835.122	170.706	127.5	73.5
835.892	170.68	127.6	81.5
836.649	170.608	127.7	95
837.412	170.475	127.8	104.5
838.215	170.556	127.9	108.5
839.011	170.668	128	113
839.794	170.667	128.1	116
840.566	170.609	128.2	118.5
841.373	170.661	128.3	120
842.152	170.683	128.4	120
842.932	170.545	128.5	119.5
843.73	170.574	128.6	113.5
844.476	170.436	128.7	105
845.258	170.264	128.8	96.5
846.028	170.238	128.9	87.5
846.824	170.191	129	78.5
847.607	170.32	129.1	70
848.375	170.285	129.2	67
849.172	170.373	129.3	68.5
849.927	170.312	129.4	71.5
850.721	170.188	129.5	76
851.499	170.186	129.6	80.5
852.266	170.077	129.7	86.5
853.035	170.012	129.8	92
853.573	169.576	129.9	98
853.495	166.936	130	105
853.487	164.641	130.1	110
853.447	163.402	130.2	112
853.324	162.042	130.3	114
853.234	161.09	130.4	115.5
853.097	160.355	130.5	116.5
852.979	159.788	130.6	117
852.842	159.362	130.7	116.5
852.724	159.022	130.8	116.5
852.585	158.705	130.9	110
852.45	158.453	131	97.5
852.324	158.234	131.1	86.5
852.214	158.157	131.2	75
852.108	158.074	131.3	64
852.01	157.984	131.4	53.5
851.898	157.891	131.5	47.5
851.79	157.74	131.6	51
851.678	157.69	131.7	58
851.596	157.652	131.8	65.5
851.535	157.673	131.9	73
851.424	157.563	132	81
851.338	157.483	132.1	88
851.25	157.447	132.2	94.5
851.155	157.343	132.3	99
851.081	157.258	132.4	103
851	157.238	132.5	105
850.925	157.208	132.6	105.5
850.837	157.145	132.7	105
850.788	157.164	132.8	103.5
850.724	157.211	132.9	101.5
850.682	157.186	133	98.5
850.633	157.208	133.1	99
850.583	157.175	133.2	103
850.519	157.049	133.3	105
850.463	157.012	133.4	107
850.405	156.949	133.5	109
850.35	156.899	133.6	111.5
850.296	156.831	133.7	113
850.254	156.804	133.8	115.5
850.203	156.78	133.9	119
850.161	156.751	134	121.5
850.079	156.565	134.1	120
850.048	156.483	134.2	119.5
850.013	156.491	134.3	118
849.986	156.526	134.4	117.5
849.923	156.372	134.5	116.5
849.929	156.363	134.6	116
849.955	156.73	134.7	117
849.895	156.513	134.8	118.5
849.861	156.365	134.9	119.5
849.837	156.334	135	120.5
849.812	156.318	135.1	121
849.741	156.199	135.2	121.5
849.713	156.02	135.3	121
849.673	156.021	135.4	120
849.62	155.855	135.5	119
849.597	155.852	135.6	117.5
849.554	155.837	135.7	116
--	--	135.8	114
--	--	135.9	112
--	--	136	109.5
--	--	136.1	108
--	--	136.2	108
--	--	136.3	109
--	--	136.4	106
--	--	136.5	103.5
--	--	136.6	100.5
--	--	136.7	98.5
--	--	136.8	97
--	--	136.9	95.5
--	--	137	97.5
--	--	137.1	101
--	--	137.2	104.5
--	--	137.3	108.5
--	--	137.4	113
--	--	137.5	116.5
--	--	137.6	120.5
--	--	137.7	123.5
--	--	137.8	126
--	--	137.9	122.5
--	--	138	116.5
--	--	138.1	109.5
--	--	138.2	102
--	--	138.3	94.5
--	--	138.4	86.5
--	--	138.5	80.5
--	--	138.6	80
--	--	138.7	79.5
--	--	138.8	78.5
--	--	138.9	77
--	--	139	76.5
--	--	139.1	75
--	--	139.2	73.5
--	--	139.3	72
--	--	139.4	70
--	--	139.5	68
--	--	139.6	66
--	--	139.7	64
--	--	139.8	62
--	--	139.9	59.5
--	--	140	57.5
--	--	140.1	61
--	--	140.2	66.5
--	--	140.3	71
--	--	140.4	76
--	--	140.5	80
--	--	140.6	85
--	--	140.7	89
--	--	140.8	93.5
--	--	140.9	97.5
--	--	141	102
--	--	141.1	106
--	--	141.2	110.5
--	--	141.3	114
--	--	141.4	118
--	--	141.5	121
--	--	141.6	124.5
--	--	141.7	125.5
--	--	141.8	122.5
--	--	141.9	118.5
--	--	142	114.5
--	--	142.1	110
--	--	142.2	105.5
--	--	142.3	101
--	--	142.4	97
--	--	142.5	94.5
--	--	142.6	91.5
--	--	142.7	89
--	--	142.8	86.5
--	--	142.9	84
--	--	143	82
--	--	143.1	80
--	--	143.2	79
--	--	143.3	77.5
--	--	143.4	77
--	--	143.5	76
--	--	143.6	75.5
--	--	143.7	75
--	--	143.8	75
--	--	143.9	75
--	--	144	74
--	--	144.1	71.5
--	--	144.2	68
--	--	144.3	64.5
--	--	144.4	62
--	--	144.5	60
--	--	144.6	57
--	--	144.7	62
--	--	144.8	74
--	--	144.9	85
--	--	145	96.5
--	--	145.1	107.5
--	--	145.2	118.5
--	--	145.3	128
--	--	145.4	136
--	--	145.5	142.5
--	--	145.6	144.5
--	--	145.7	144
--	--	145.8	142.5
--	--	145.9	139.5
--	--	146	136
--	--	146.1	131.5
--	--	146.2	127.5
--	--	146.3	127.5
--	--	146.4	124.5
--	--	146.5	121
--	--	146.6	118
--	--	146.7	114.5
--	--	146.8	111.5
--	--	146.9	107.5
--	--	147	105.5
--	--	147.1	104
--	--	147.2	102
--	--	147.3	99.5
--	--	147.4	97.5
--	--	147.5	96.5
--	--	147.6	96
--	--	147.7	96.5
--	--	147.8	99
--	--	147.9	102.5
--	--	148	106.5
--	--	148.1	112
--	--	148.2	118.5
--	--	148.3	125.5
--	--	148.4	132.5
--	--	148.5	140.5
--	--	148.6	144.5
--	--	148.7	141
--	--	148.8	134
--	--	148.9	127.5
--	--	149	121
--	--	149.1	115
--	--	149.2	108
--	--	149.3	105.5
--	--	149.4	105
--	--	149.5	104.5
--	--	149.6	104.5
--	--	149.7	104.5
--	--	149.8	105
--	--	149.9	104.5
--	--	150	104.5
--	--	150.1	104
--	--	150.2	103.5
--	--	150.3	103
--	--	150.4	103
--	--	150.5	102.5
--	--	150.6	102
--	--	150.7	101
--	--	150.8	103.5
--	--	150.9	113
--	--	151	122
--	--	151.1	130.5
--	--	151.2	139
--	--	151.3	145
--	--	151.4	150
--	--	151.5	153.5
--	--	151.6	155.5
--	--	151.7	153.5
--	--	151.8	147
--	--	151.9	139
--	--	152	129.5
--	--	152.1	120
--	--	152.2	109.5
--	--	152.3	100
--	--	152.4	100.5
--	--	152.5	104.5
--	--	152.6	109
--	--	152.7	113.5
--	--	152.8	118.5
--	--	152.9	123.5
--	--	153	129
--	--	153.1	135
--	--	153.2	138
--	--	153.3	133
--	--	153.4	126
--	--	153.5	120
--	--	153.6	115.5
--	--	153.7	112
--	--	153.8	110.5
--	--	153.9	111
--	--	154	113
--	--	154.1	117.5
--	--	154.2	123
--	--	154.3	130
--	--	154.4	137.5
--	--	154.5	145.5
--	--	154.6	153
--	--	154.7	157.5
--	--	154.8	153.5
--	--	154.9	143
--	--	155	133.5
--	--	155.1	123
--	--	155.2	113.5
--	--	155.3	103.5
--	--	155.4	98
--	--	155.5	98.5
--	--	155.6	101
--	--	155.7	104
--	--	155.8	108
--	--	155.9	112.5
--	--	156	117.5
--	--	156.1	122.5
--	--	156.2	129.5
--	--	156.3	135
--	--	156.4	138
--	--	156.5	140.5
--	--	156.6	142.5
--	--	156.7	143
--	--	156.8	142.5
--	--	156.9	140.5
--	--	157	137
--	--	157.1	130
--	--	157.2	120.5
--	--	157.3	111
--	--	157.4	100.5
--	--	157.5	90
--	--	157.6	79.5
--	--	157.7	76
--	--	157.8	79.5
--	--	157.9	84.5
--	--	158	89.5
--	--	158.1	94
--	--	158.2	99
--	--	158.3	103.5
--	--	158.4	107.5
--	--	158.5	111
--	--	158.6	109
--	--	158.7	103.5
--	--	158.8	98.5
--	--	158.9	92.5
--	--	159	87
--	--	159.1	82
--	--	159.2	78.5
--	--	159.3	76.5
--	--	159.4	76.5
--	--	159.5	77
--	--	159.6	78.5
--	--	159.7	80.5
--	--	159.8	83
--	--	159.9	86.5
--	--	160	91
--	--	160.1	91
--	--	160.2	83
--	--	160.3	76.5
--	--	160.4	71.5
--	--	160.5	67
--	--	160.6	64.5
--	--	160.7	64
--	--	160.8	67
--	--	160.9	72
--	--	161	79.5
--	--	161.1	88
--	--	161.2	98
--	--	161.3	109
--	--	161.4	118.5
--	--	161.5	129.5
--	--	161.6	132
--	--	161.7	117
--	--	161.8	103.5
--	--	161.9	90.5
--	--	162	78
--	--	162.1	67
--	--	162.2	59
--	--	162.3	58.5
--	--	162.4	63
--	--	162.5	70
--	--	162.6	79.5
--	--	162.7	91.5
--	--	162.8	104.5
--	--	162.9	118.5
--	--	163	133
--	--	163.1	146
--	--	163.2	139.5
--	--	163.3	133
--	--	163.4	126.5
--	--	163.5	119.5
--	--	163.6	113
--	--	163.7	106
--	--	163.8	101.5
--	--	163.9	98
--	--	164	95
--	--	164.1	92
--	--	164.2	89.5
--	--	164.3	87.5
--	--	164.4	87
--	--	164.5	86.5
--	--	164.6	88
--	--	164.7	90.5
--	--	164.8	93.5
--	--	164.9	97.5
--	--	165	103
--	--	165.1	108.5
--	--	165.2	114.5
--	--	165.3	122
--	--	165.4	128
--	--	165.5	129.5
--	--	165.6	131.5
--	--	165.7	133.5
--	--	165.8	135
--	--	165.9	137
--	--	166	138
--	--	166.1	140
--	--	166.2	136.5
--	--	166.3	130
--	--	166.4	124.5
--	--	166.5	118.5
--	--	166.6	113.5
--	--	166.7	108
--	--	166.8	103
--	--	166.9	99
--	--	167	95
--	--	167.1	91.5
--	--	167.2	89
--	--	167.3	86.5
--	--	167.4	84.5
--	--	167.5	83
--	--	167.6	88.5
--	--	167.7	84.5
--	--	167.8	71.5
--	--	167.9	61.5
--	--	168	52
--	--	168.1	44.5
--	--	168.2	39.5
--	--	168.3	36.5
--	--	168.4	37
--	--	168.5	40
--	--	168.6	45.5
--	--	168.7	53.5
--	--	168.8	63
--	--	168.9	74.5
--	--	169	86
--	--	169.1	99.5
--	--	169.2	106.5
--	--	169.3	105.5
--	--	169.4	105.5
--	--	169.5	105
--	--	169.6	103.5
--	--	169.7	102.5
--	--	169.8	102
--	--	169.9	102
--	--	170	95
--	--	170.1	85.5
--	--	170.2	77.5
--	--	170.3	70.5
--	--	170.4	64
--	--	170.5	59
--	--	170.6	55.5
--	--	170.7	55
--	--	170.8	56
--	--	170.9	58.5
--	--	171	62
--	--	171.1	67.5
--	--	171.2	73
--	--	171.3	80
--	--	171.4	93
--	--	171.5	101
--	--	171.6	107
--	--	171.7	113
--	--	171.8	118
--	--	171.9	123
--	--	172	127
--	--	172.1	131
--	--	172.2	135
--	--	172.3	138
--	--	172.4	141.5
--	--	172.5	144.5
--	--	172.6	148.5
--	--	172.7	151.5
--	--	172.8	156.5
--	--	172.9	169.5
--	--	173	168.5
--	--	173.1	163
--	--	173.2	158
--	--	173.3	152
--	--	173.4	146.5
--	--	173.5	141
--	--	173.6	135
--	--	173.7	129
--	--	173.8	123.5
--	--	173.9	118
--	--	174	113.5
--	--	174.1	108.5
--	--	174.2	104
--	--	174.3	100
--	--	174.4	101.5
--	--	174.5	106.5
--	--	174.6	110.5
--	--	174.7	114.5
--	--	174.8	118.5
--	--	174.9	122
--	--	175	124.5
--	--	175.1	128
--	--	175.2	127.5
--	--	175.3	123.5
--	--	175.4	119
--	--	175.5	114.5
--	--	175.6	110.5
--	--	175.7	106
--	--	175.8	103.5
--	--	175.9	103.5
--	--	176	106.5
--	--	176.1	109.5
--	--	176.2	113.5
--	--	176.3	117.5
--	--	176.4	121.5
--	--	176.5	125.5
--	--	176.6	129.5
--	--	176.7	129
--	--	176.8	122.5
--	--	176.9	115.5
--	--	177	108
--	--	177.1	100
--	--	177.2	93.5
--	--	177.3	87
--	--	177.4	91.5
--	--	177.5	104.5
--	--	177.6	115.5
--	--	177.7	127.5
--	--	177.8	139
--	--	177.9	148.5
--	--	178	157
--	--	178.1	164.5
--	--	178.2	164
--	--	178.3	154.5
--	--	178.4	143
--	--	178.5	129.5
--	--	178.6	115.5
--	--	178.7	101
--	--	178.8	85.5
--	--	178.9	76.5
--	--	179	71.5
--	--	179.1	66.5
--	--	179.2	62
--	--	179.3	57.5
--	--	179.4	54.5
--	--	179.5	52
--	--	179.6	50
--	--	179.7	49.5
--	--	179.8	49
--	--	179.9	50
--	--	180	51
--	--	180.1	52.5
--	--	180.2	54.5
--	--	180.3	56.5
--	--	180.4	61
--	--	180.5	66.5
--	--	180.6	72
--	--	180.7	77
--	--	180.8	82.5
--	--	180.9	87.5
--	--	181	92.5
--	--	181.1	98.5
--	--	181.2	108
--	--	181.3	115.5
--	--	181.4	123
--	--	181.5	129
--	--	181.6	134.5
--	--	181.7	139
--	--	181.8	141.5
--	--	181.9	143
--	--	182	143
--	--	182.1	141.5
--	--	182.2	139
--	--	182.3	135.5
--	--	182.4	132
--	--	182.5	127
--	--	182.6	123
--	--	182.7	118.5
--	--	182.8	111
--	--	182.9	104
--	--	183	97.5
--	--	183.1	91
--	--	183.2	86
--	--	183.3	80.5
--	--	183.4	80
--	--	183.5	80
--	--	183.6	80.5
--	--	183.7	82
--	--	183.8	83
--	--	183.9	84
--	--	184	85
--	--	184.1	85
--	--	184.2	83
--	--	184.3	80
--	--	184.4	77
--	--	184.5	73.5
--	--	184.6	71
--	--	184.7	69
--	--	184.8	67.5
--	--	184.9	72
--	--	185	79
--	--	185.1	86.5
--	--	185.2	95
--	--	185.3	104.5
--	--	185.4	114
--	--	185.5	123.5
--	--	185.6	129.5
--	--	185.7	129
--	--	185.8	127
--	--	185.9	125
--	--	186	122.5
--	--	186.1	119.5
--	--	186.2	116.5
--	--	186.3	113
--	--	186.4	110
--	--	186.5	104.5
--	--	186.6	101
--	--	186.7	97.5
--	--	186.8	96
--	--	186.9	95.5
--	--	187	97
--	--	187.1	100.5
--	--	187.2	106
--	--	187.3	113.5
--	--	187.4	122
--	--	187.5	132
--	--	187.6	142.5
--	--	187.7	153.5
--	--	187.8	161
--	--	187.9	159
--	--	188	153
--	--	188.1	147
--	--	188.2	140.5
--	--	188.3	135
--	--	188.4	128.5
--	--	188.5	121
--	--	188.6	112
--	--	188.7	101.5
--	--	188.8	92
--	--	188.9	83
--	--	189	75.5
--	--	189.1	69.5
--	--	189.2	65.5
--	--	189.3	64
--	--	189.4	67
--	--	189.5	71.5
--	--	189.6	78.5
--	--	189.7	86.5
--	--	189.8	94.5
--	--	189.9	104
--	--	190	112
--	--	190.1	117
--	--	190.2	120.5
--	--	190.3	123.5
--	--	190.4	126.5
--	--	190.5	129
--	--	190.6	132
--	--	190.7	133
--	--	190.8	134
--	--	190.9	132.5
--	--	191	133
--	--	191.1	133
--	--	191.2	132.5
--	--	191.3	132
--	--	191.4	131
--	--	191.5	129
--	--	191.6	127
--	--	191.7	124.5
--	--	191.8	120.5
--	--	191.9	117
--	--	192	112.5
--	--	192.1	108
--	--	192.2	102.5
--	--	192.3	98
--	--	192.4	94.5
--	--	192.5	92.5
--	--	192.6	90.5
--	--	192.7	88.5
--	--	192.8	87
--	--	192.9	86
--	--	193	85
--	--	193.1	84.5
--	--	193.2	84.5
--	--	193.3	85
--	--	193.4	86
--	--	193.5	87
--	--	193.6	89
--	--	193.7	91
--	--	193.8	97.5
--	--	193.9	108.5
--	--	194	120.5
--	--	194.1	132
--	--	194.2	142.5
--	--	194.3	153
--	--	194.4	162
--	--	194.5	165.5
--	--	194.6	162.5
--	--	194.7	159
--	--	194.8	154
--	--	194.9	148.5
--	--	195	142
--	--	195.1	134.5
--	--	195.2	127.5
--	--	195.3	121
--	--	195.4	114
--	--	195.5	107.5
--	--	195.6	101
--	--	195.7	95
--	--	195.8	88.5
--	--	195.9	82
--	--	196	74
--	--	196.1	67
--	--	196.2	60.5
--	--	196.3	55.5
--	--	196.4	50.5
--	--	196.5	47.5
--	--	196.6	44.5
--	--	196.7	44
--	--	196.8	45
--	--	196.9	47.5
--	--	197	51.5
--	--	197.1	56.5
--	--	197.2	61.5
--	--	197.3	68
--	--	197.4	74
--	--	197.5	76
--	--	197.6	78.5
--	--	197.7	81.5
--	--	197.8	85
--	--	197.9	88
--	--	198	91.5
--	--	198.1	95
--	--	198.2	99
--	--	198.3	102.5
--	--	198.4	107
--	--	198.5	111
--	--	198.6	115.5
--	--	198.7	120
--	--	198.8	124.5
--	--	198.9	129.5
--	--	199	118.5
--	--	199.1	108
--	--	199.2	99.5
--	--	199.3	91
--	--	199.4	84
--	--	199.5	80
--	--	199.6	77.5
--	--	199.7	77
--	--	199.8	79.5
--	--	199.9	84
--	--	200	90
--	--	200.1	97.5
--	--	200.2	106.5
--	--	200.3	117
--	--	200.4	126
--	--	200.5	121
--	--	200.6	119
--	--	200.7	117.5
--	--	200.8	114.5
--	--	200.9	112
--	--	201	109
--	--	201.1	106
--	--	201.2	102.5
--	--	201.3	98
--	--	201.4	94
--	--	201.5	90
--	--	201.6	86
--	--	201.7	83
--	--	201.8	80.5
--	--	201.9	80.5
--	--	202	86
--	--	202.1	94.5
--	--	202.2	104
--	--	202.3	113.5
--	--	202.4	123.5
--	--	202.5	133.5
--	--	202.6	144.5
--	--	202.7	139.5
--	--	202.8	128.5
--	--	202.9	118.5
--	--	203	109
--	--	203.1	100
--	--	203.2	92.5
--	--	203.3	86.5
--	--	203.4	82.5
--	--	203.5	80
--	--	203.6	79.5
--	--	203.7	80
--	--	203.8	82
--	--	203.9	85
--	--	204	89
--	--	204.1	93
--	--	204.2	94.5
--	--	204.3	95.5
--	--	204.4	97
--	--	204.5	98
--	--	204.6	99.5
--	--	204.7	100.5
--	--	204.8	102
--	--	204.9	103.5
--	--	205	105
--	--	205.1	107
--	--	205.2	108
--	--	205.3	110
--	--	205.4	111.5
--	--	205.5	113.5
--	--	205.6	115
--	--	205.7	115
--	--	205.8	115
--	--	205.9	114.5
--	--	206	114
--	--	206.1	112
--	--	206.2	110
--	--	206.3	107.5
--	--	206.4	100.5
--	--	206.5	91
--	--	206.6	81
--	--	206.7	71.5
--	--	206.8	61.5
--	--	206.9	52.5
--	--	207	45.5
--	--	207.1	42
--	--	207.2	47.5
--	--	207.3	54.5
--	--	207.4	62.5
--	--	207.5	71.5
--	--	207.6	80.5
--	--	207.7	89.5
--	--	207.8	98
--	--	207.9	104
--	--	208	108.5
--	--	208.1	112
--	--	208.2	115.5
--	--	208.3	118.5
--	--	208.4	120.5
--	--	208.5	124
--	--	208.6	124
--	--	208.7	121
--	--	208.8	117.5
--	--	208.9	114.5
--	--	209	112
--	--	209.1	110
--	--	209.2	107.5
--	--	209.3	107
--	--	209.4	106.5
--	--	209.5	106.5
--	--	209.6	107
--	--	209.7	107.5
--	--	209.8	109
--	--	209.9	109
--	--	210	108.5
--	--	210.1	106.5
--	--	210.2	103.5
--	--	210.3	100
--	--	210.4	96.5
--	--	210.5	92.5
--	--	210.6	89
--	--	210.7	86.5
--	--	210.8	86
--	--	210.9	89
--	--	211	92
--	--	211.1	96
--	--	211.2	100
--	--	211.3	104
--	--	211.4	108.5
--	--	211.5	112
--	--	211.6	112.5
--	--	211.7	111
--	--	211.8	110
--	--	211.9	108.5
--	--	212	106.5
--	--	212.1	105
--	--	212.2	103.5
--	--	212.3	103
--	--	212.4	102
--	--	212.5	100
--	--	212.6	98
--	--	212.7	95.5
--	--	212.8	92.5
--	--	212.9	90
--	--	213	86.5
--	--	213.1	83
--	--	213.2	79
--	--	213.3	75.5
--	--	213.4	72
--	--	213.5	69
--	--	213.6	66.5
--	--	213.7	66
--	--	213.8	71.5
--	--	213.9	78
--	--	214	85
--	--	214.1	93
--	--	214.2	100.5
--	--	214.3	108.5
--	--	214.4	116.5
--	--	214.5	122
--	--	214.6	124
--	--	214.7	125
--	--	214.8	126.5
--	--	214.9	127.5
--	--	215	128
--	--	215.1	129
--	--	215.2	132
--	--	215.3	135.5
--	--	215.4	139
--	--	215.5	142.5
--	--	215.6	145.5
--	--	215.7	149
--	--	215.8	151.5
--	--	215.9	153.5
--	--	216	152.5
--	--	216.1	148.5
--	--	216.2	144.5
--	--	216.3	141.5
--	--	216.4	137.5
--	--	216.5	134.5
--	--	216.6	131.5
--	--	216.7	129.5
--	--	216.8	127.5
--	--	216.9	126.5
--	--	217	125.5
--	--	217.1	124.5
--	--	217.2	124
--	--	217.3	124
--	--	217.4	122.5
--	--	217.5	120.5
--	--	217.6	118
--	--	217.7	114.5
--	--	217.8	112
--	--	217.9	108.5
--	--	218	105.5
--	--	218.1	101.5
--	--	218.2	95.5
--	--	218.3	88
--	--	218.4	81
--	--	218.5	74.5
--	--	218.6	69
--	--	218.7	64.5
--	--	218.8	62
--	--	218.9	64.5
--	--	219	68.5
--	--	219.1	74
--	--	219.2	80.5
--	--	219.3	87.5
--	--	219.4	95.5
--	--	219.5	103.5
--	--	219.6	114.5
--	--	219.7	116
--	--	219.8	115.5
--	--	219.9	116
--	--	220	115
--	--	220.1	115
--	--	220.2	115.5
--	--	220.3	115.5
--	--	220.4	116
--	--	220.5	117
--	--	220.6	118
--	--	220.7	120
--	--	220.8	121.5
--	--	220.9	124
--	--	221	126
--	--	221.1	123
--	--	221.2	114.5
--	--	221.3	106
--	--	221.4	97.5
--	--	221.5	89.5
--	--	221.6	80.5
--	--	221.7	72.5
--	--	221.8	76
--	--	221.9	77
--	--	222	78.5
--	--	222.1	79.5
--	--	222.2	81
--	--	222.3	82.5
--	--	222.4	84
--	--	222.5	86
--	--	222.6	87.5
--	--	222.7	90
--	--	222.8	92
--	--	222.9	94.5
--	--	223	96.5
--	--	223.1	98
--	--	223.2	99.5
--	--	223.3	100.5
--	--	223.4	101
--	--	223.5	101
--	--	223.6	101
--	--	223.7	101
--	--	223.8	100
--	--	223.9	100
--	--	224	98
--	--	224.1	91
--	--	224.2	85
--	--	224.3	78.5
--	--	224.4	73
--	--	224.5	67.5
--	--	224.6	63
[truncated: 4,253 more rows]

## Sheet: Supplementary Figure 5
Supplementary Figure 5a											Supplementary Figure 5b										Supplementary Figure 5c
The Cu 2p XPS spectra of different H-Cu(X)-MOR(APE) samples obtained by 216 s Ar-ion etching.											The Cu LMM AES spectra of different H-Cu(X)-MOR(APE) samples obtained at 5 nm etching depth.										The Cu LMM AES spectra comparison of H-Cu(3.41wt%)-MOR(APE) and H-Cu(3.27wt%)-MOR(H2) obtained at 5 nm etching depth.
Catalysts											Catalysts										Catalysts
H-Cu(1.14wt%)-MOR(APE)		H-Cu(2.52wt%)-MOR(APE)		H-Cu(3.41wt%)-MOR(APE)		H-Cu(5.72wt%)-MOR(APE)					H-Cu(1.14wt%)-MOR(APE)		H-Cu(2.52wt%)-MOR(APE)		H-Cu(3.41wt%)-MOR(APE)		H-Cu(5.72wt%)-MOR(APE)				H-Cu(3.41wt%)-MOR(APE)		H-Cu(3.27wt%)-MOR(H2)
Binding Energy (eV)	Intensity(a.u.)	Binding Energy (eV)	Intensity(a.u.)	Binding Energy (eV)	Intensity(a.u.)	Binding Energy (eV)	Intensity(a.u.)				Kinetic energy (eV)	Intensity(a.u.)	Kinetic energy (eV)	Intensity(a.u.)	Kinetic energy (eV)	Intensity(a.u.)	Kinetic energy (eV)	Intensity(a.u.)			Kinetic energy (eV)	Intensity(a.u.)	Kinetic energy (eV)	Intensity(a.u.)
965.08	2737.51	965.08	11476.6	965.08	12087	965.08	13326.8				905.2	108.433	905.2	-119.482	905.2	25.3499	905.25	-45.4518			905.2	25.3499	905	175.251
964.98	2712.78	964.98	11476	964.98	12080	964.98	13314.7				905.25	101.743	905.25	-54.4678	905.25	119.722	905.3	-41.1963			905.25	119.722	905.05	175.524
964.88	2688.45	964.88	11466	964.88	12073.2	964.88	13292.3				905.3	118.445	905.3	161.151	905.3	-58.3477	905.35	102.366			905.3	-58.3477	905.1	-59.0763
964.78	2665.62	964.78	11448.8	964.78	12075.6	964.78	13265.9				905.35	27.0135	905.35	244.116	905.35	-131.353	905.4	69.4202			905.35	-131.353	905.15	-58.0489
964.68	2644.07	964.68	11423.7	964.68	12079	964.68	13245.4				905.4	-163.433	905.4	165.33	905.4	261.466	905.45	-31.675			905.4	261.466	905.2	61.5983
964.58	2630.95	964.58	11414.8	964.58	12072.1	964.58	13236.8				905.45	-179.538	905.45	-118.983	905.45	-143.838	905.5	-42.9117			905.45	-143.838	905.25	-46.2948
964.48	2608.42	964.48	11393.7	964.48	12058.8	964.48	13238.1				905.5	23.3822	905.5	-234.944	905.5	-68.3035	905.55	40.951			905.5	-68.3035	905.3	7.68625
964.38	2618.68	964.38	11362.2	964.38	12052.6	964.38	13232.4				905.55	152.222	905.55	-97.3652	905.55	26.7977	905.6	-19.7601			905.55	26.7977	905.35	-81.5627
964.28	2621.99	964.28	11351.4	964.28	12039.8	964.28	13222.4				905.6	82.6351	905.6	-10.0096	905.6	519.705	905.65	34.0557			905.6	519.705	905.4	-49.2773
964.18	2610.86	964.18	11381.2	964.18	12026	964.18	13204.3				905.65	68.2012	905.65	20.5938	905.65	366.229	905.7	69.1466			905.65	366.229	905.45	88.5637
964.08	2607.9	964.08	11373.7	964.08	12010.5	964.08	13184.4				905.7	-6.55955	905.7	168.377	905.7	168.814	905.75	83.8904			905.7	168.814	905.5	92.9912
963.98	2615.1	963.98	11338.1	963.98	11995.6	963.98	13172.1				905.75	197.792	905.75	83.8903	905.75	208.922	905.8	58.711			905.75	208.922	905.55	-190.778
963.88	2626.81	963.88	11314	963.88	11997.7	963.88	13171				905.8	310.429	905.8	126.878	905.8	39.8706	905.85	-76.6534			905.8	39.8706	905.6	-4.15182
963.78	2627.97	963.78	11299	963.78	11996.5	963.78	13176.2				905.85	4.40719	905.85	60.279	905.85	-60.1674	905.9	-145.696			905.85	-60.1674	905.65	93.5256
963.68	2632.66	963.68	11279.9	963.68	11980.5	963.68	13172.8				905.9	271.381	905.9	-11.395	905.9	289.509	905.95	2.8282			905.9	289.509	905.7	-70.7482
963.58	2635.19	963.58	11276.4	963.58	11961.9	963.58	13158.7				905.95	92.7739	905.95	79.8172	905.95	49.9478	906	246.327			905.95	49.9478	905.75	-39.2515
963.48	2626.06	963.48	11268.7	963.48	11954.2	963.48	13138				906	9.58014	906	77.7016	906	127.032	906.05	399.683			906	127.032	905.8	-9.09656
963.38	2632.05	963.38	11275.9	963.38	11953.7	963.38	13108.4				906.05	57.0626	906.05	-130.8	906.05	123.845	906.1	339.867			906.05	123.845	905.85	252.673
963.28	2628.01	963.28	11318.3	963.28	11943.3	963.28	13087.2				906.1	85.6827	906.1	-35.5625	906.1	184.245	906.15	136.388			906.1	184.245	905.9	361.129
963.18	2632.28	963.18	11341.3	963.18	11926.9	963.18	13068.7				906.15	23.637	906.15	277.166	906.15	149.132	906.2	-83.8231			906.15	149.132	905.95	225.811
963.08	2640.19	963.08	11317.7	963.08	11913.6	963.08	13051				906.2	76.0255	906.2	352.022	906.2	-163.574	906.25	-30.8304			906.2	-163.574	906	189.139
962.98	2636.1	962.98	11287.5	962.98	11901.6	962.98	13030.8				906.25	337.896	906.25	270.857	906.25	92.349	906.3	38.6769			906.25	92.349	906.05	50.1191
962.88	2621.34	962.88	11271.8	962.88	11888.7	962.88	13012.5				906.3	527.723	906.3	247.98	906.3	471.123	906.35	96.9903			906.3	471.123	906.1	-2.00455
962.78	2607.25	962.78	11254.3	962.78	11865.9	962.78	12992.6				906.35	258.731	906.35	305.849	906.35	274.695	906.4	118.28			906.35	274.695	906.15	-78.9438
962.68	2603.4	962.68	11232.2	962.68	11831.7	962.68	12977.7				906.4	163.362	906.4	-20.2488	906.4	-20.1888	906.45	77.7155			906.4	-20.1888	906.2	118.985
962.58	2599.36	962.58	11239	962.58	11807.4	962.58	12965.7				906.45	311.194	906.45	-217.15	906.45	24.2534	906.5	39.4503			906.45	24.2534	906.25	101.048
962.48	2587.69	962.48	11239	962.48	11779.2	962.48	12942.5				906.5	513.724	906.5	-224.44	906.5	48.104	906.55	-39.5779			906.5	48.104	906.3	228.759
962.38	2584.48	962.38	11223.9	962.38	11751.8	962.38	12899.9				906.55	15.7587	906.55	-102.248	906.55	333.257	906.6	12.0229			906.55	333.257	906.35	308.629
962.28	2584.67	962.28	11204.7	962.28	11725.5	962.28	12857				906.6	-102.357	906.6	-4.21477	906.6	-14.9571	906.65	7.99823			906.6	-14.9571	906.4	228.234
962.18	2575.61	962.18	11181.8	962.18	11703.2	962.18	12820.9				906.65	140.99	906.65	66.5512	906.65	34.2577	906.7	79.7841			906.65	34.2577	906.45	130.1
962.08	2571.36	962.08	11163	962.08	11698.8	962.08	12796.4				906.7	61.7585	906.7	184.106	906.7	482.054	906.75	8.90651			906.7	482.054	906.5	337.79
961.98	2567.86	961.98	11153.5	961.98	11685.4	961.98	12781.7				906.75	264.648	906.75	230.877	906.75	257.503	906.8	169.573			906.75	257.503	906.55	248.703
961.88	2564.79	961.88	11163	961.88	11678.7	961.88	12766.4				906.8	230.067	906.8	180.803	906.8	238.388	906.85	52.7502			906.8	238.388	906.6	-118.362
961.78	2568.17	961.78	11174.6	961.78	11678.2	961.78	12731.2				906.85	59.0668	906.85	152.475	906.85	-101.524	906.9	19.7267			906.85	-101.524	906.65	-138.518
961.68	2582.83	961.68	11164.4	961.68	11679.9	961.68	12689.4				906.9	231.05	906.9	263.786	906.9	31.5828	906.95	132.101			906.9	31.5828	906.7	-57.8246
961.58	2594.5	961.58	11180.8	961.58	11691.8	961.58	12651.1				906.95	398.151	906.95	160.909	906.95	48.7671	907	267.044			906.95	48.7671	906.75	-14.8328
961.48	2580.03	961.48	11179.4	961.48	11692.4	961.48	12638				907	250.021	907	67.4221	907	-43.1249	907.05	207.007			907	-43.1249	906.8	64.5676
961.38	2591.72	961.38	11195.4	961.38	11695.1	961.38	12647.3				907.05	231.383	907.05	334.099	907.05	204.849	907.1	136.062			907.05	204.849	906.85	162.539
961.28	2595.63	961.28	11208.3	961.28	11698.4	961.28	12672.8				907.1	-1.57364	907.1	358.075	907.1	88.7929	907.15	44.4146			907.1	88.7929	906.9	367.225
961.18	2582.12	961.18	11216.9	961.18	11706.6	961.18	12693.7				907.15	301.599	907.15	136.095	907.15	-62.269	907.2	51.3335			907.15	-62.269	906.95	327.833
961.08	2587.02	961.08	11175.3	961.08	11708.7	961.08	12697.4				907.2	122.964	907.2	32.7137	907.2	73.4946	907.25	105.87			907.2	73.4946	907	238.855
960.98	2573.98	960.98	11153.2	960.98	11693.6	960.98	12683.9				907.25	189.215	907.25	162.712	907.25	299.422	907.3	78.9815			907.25	299.422	907.05	-133.29
960.88	2555.89	960.88	11167.3	960.88	11691.8	960.88	12654.9				907.3	207.184	907.3	103.411	907.3	408.325	907.35	49.6253			907.3	408.325	907.1	6.32475
960.78	2548.56	960.78	11171.9	960.78	11681.9	960.78	12626.5				907.35	240.608	907.35	137.808	907.35	-45.3171	907.4	96.6776			907.35	-45.3171	907.15	234.183
960.68	2537.7	960.68	11174.1	960.68	11670.4	960.68	12616.2				907.4	447.987	907.4	330.358	907.4	-53.6785	907.45	103.785			907.4	-53.6785	907.2	-116.505
960.58	2525.98	960.58	11190.9	960.58	11649.6	960.58	12617.4				907.45	393.437	907.45	281.715	907.45	-106.822	907.5	165.682			907.45	-106.822	907.25	-121.038
960.48	2526.5	960.48	11185.9	960.48	11637.9	960.48	12628.3				907.5	144.353	907.5	72.1804	907.5	283.928	907.55	147.179			907.5	283.928	907.3	39.0871
960.38	2551.88	960.38	11178.9	960.38	11636	960.38	12627.4				907.55	196.313	907.55	-15.9559	907.55	119.812	907.6	130.242			907.55	119.812	907.35	112.116
960.28	2544.94	960.28	11159.7	960.28	11637.5	960.28	12627				907.6	165.895	907.6	141.854	907.6	-276.521	907.65	278.793			907.6	-276.521	907.4	257.592
960.18	2537	960.18	11138.1	960.18	11642.1	960.18	12629.6				907.65	12.8635	907.65	334.848	907.65	118.579	907.7	151.691			907.65	118.579	907.45	415.217
960.08	2532.64	960.08	11134.4	960.08	11642.5	960.08	12639.2				907.7	204.904	907.7	491.582	907.7	492.448	907.75	49.7299			907.7	492.448	907.5	146.69
959.98	2529.97	959.98	11151.2	959.98	11649.8	959.98	12658.1				907.75	196.36	907.75	539.047	907.75	194.365	907.8	36.4393			907.75	194.365	907.55	2.44622
959.88	2534.31	959.88	11100.2	959.88	11656	959.88	12679.2				907.8	336.956	907.8	302.881	907.8	128.524	907.85	178.299			907.8	128.524	907.6	143.016
959.78	2536.61	959.78	11061.8	959.78	11658.3	959.78	12702.4				907.85	406.533	907.85	90.6947	907.85	250.353	907.9	307.268			907.85	250.353	907.65	73.7815
959.68	2542.44	959.68	11049.6	959.68	11676.2	959.68	12724.3				907.9	-39.3634	907.9	196.508	907.9	285.548	907.95	238.998			907.9	285.548	907.7	53.7755
959.58	2560	959.58	11036	959.58	11674.8	959.58	12742.2				907.95	186.211	907.95	268.831	907.95	-3.77371	908	168.964			907.95	-3.77371	907.75	-60.2645
959.48	2546.87	959.48	11019.5	959.48	11683.1	959.48	12758.2				908	415.148	908	231.718	908	93.8941	908.05	83.5431			908	93.8941	907.8	-19.5058
959.38	2528	959.38	11026.7	959.38	11678.1	959.38	12761.4				908.05	136.617	908.05	154.68	908.05	346.922	908.1	131.914			908.05	346.922	907.85	172.902
959.28	2509.45	959.28	11046.7	959.28	11676.2	959.28	12761.2				908.1	220.188	908.1	201.097	908.1	137.406	908.15	238.763			908.1	137.406	907.9	162.676
959.18	2508.83	959.18	11056.4	959.18	11684.4	959.18	12750.8				908.15	312.582	908.15	211.387	908.15	15.706	908.2	176.194			908.15	15.706	907.95	143.939
959.08	2506.58	959.08	11062.2	959.08	11689.9	959.08	12729.7				908.2	186.719	908.2	308.495	908.2	226.642	908.25	3.56192			908.2	226.642	908	117.01
958.98	2507.31	958.98	11055.7	958.98	11682.1	958.98	12711.7				908.25	65.3384	908.25	438.542	908.25	258.127	908.3	54.0169			908.25	258.127	908.05	144.875
958.88	2504.98	958.88	11045.2	958.88	11676.6	958.88	12701.6				908.3	72.0325	908.3	284.642	908.3	81.9815	908.35	145.603			908.3	81.9815	908.1	345.539
958.78	2500.28	958.78	11073.5	958.78	11688	958.78	12701				908.35	211.743	908.35	42.226	908.35	111.208	908.4	22.071			908.35	111.208	908.15	420.503
958.68	2516.55	958.68	11076.6	958.68	11687.9	958.68	12713.3				908.4	464.053	908.4	82.1285	908.4	338.914	908.45	30.8279			908.4	338.914	908.2	203.709
958.58	2533	958.58	11074.6	958.58	11671.6	958.58	12734.9				908.45	192.195	908.45	221.436	908.45	180.77	908.5	41.8596			908.45	180.77	908.25	54.7272
958.48	2537.96	958.48	11078.4	958.48	11683.6	958.48	12758.8				908.5	31.8876	908.5	213.406	908.5	309.523	908.55	-34.4408			908.5	309.523	908.3	123.982
958.38	2553.74	958.38	11104.5	958.38	11691.8	958.38	12780.4				908.55	104.759	908.55	288.694	908.55	266.299	908.6	-158.799			908.55	266.299	908.35	110.53
958.28	2564.37	958.28	11097.8	958.28	11689.8	958.28	12808.5				908.6	314.335	908.6	167.73	908.6	172.484	908.65	-245.593			908.6	172.484	908.4	188.156
958.18	2577.91	958.18	11069.1	958.18	11694.3	958.18	12844.3				908.65	326.618	908.65	80.7871	908.65	415.214	908.7	7.86259			908.65	415.214	908.45	41.6687
958.08	2583.7	958.08	11056.5	958.08	11694.6	958.08	12876.4				908.7	276.45	908.7	169.685	908.7	182.956	908.75	122.277			908.7	182.956	908.5	132.949
957.98	2580.88	957.98	11068.9	957.98	11684.8	957.98	12902.3				908.75	294.452	908.75	181.197	908.75	17.3167	908.8	78.3018			908.75	17.3167	908.55	117.067
957.88	2591.72	957.88	11103.8	957.88	11684.7	957.88	12915.8				908.8	216.408	908.8	352.11	908.8	123.383	908.85	174.386			908.8	123.383	908.6	226.559
957.78	2592.39	957.78	11149.9	957.78	11691.3	957.78	12910.1				908.85	432.577	908.85	411.107	908.85	312.776	908.9	305.672			908.85	312.776	908.65	212.886
957.68	2595.15	957.68	11203.8	957.68	11694.8	957.68	12895.6				908.9	151.819	908.9	224.471	908.9	340.377	908.95	248.525			908.9	340.377	908.7	32.522
957.58	2598.03	957.58	11231.2	957.58	11706.1	957.58	12881.3				908.95	237.347	908.95	296.041	908.95	125.739	909	2.30682			908.95	125.739	908.75	11.1178
957.48	2585.64	957.48	11231	957.48	11727.1	957.48	12881.4				909	360.008	909	412.037	909	120.352	909.05	-44.7901			909	120.352	908.8	105.846
957.38	2568.97	957.38	11254.6	957.38	11740.4	957.38	12905				909.05	81.6372	909.05	355.947	909.05	-31.5777	909.1	-38.788			909.05	-31.5777	908.85	211.237
957.28	2551.88	957.28	11250.3	957.28	11746	957.28	12938.3				909.1	-8.91767	909.1	243.13	909.1	-39.0818	909.15	39.6522			909.1	-39.0818	908.9	256.143
957.18	2548.06	957.18	11259	957.18	11774.4	957.18	12965.6				909.15	318.173	909.15	277.684	909.15	94.0044	909.2	63.4087			909.15	94.0044	908.95	346.078
957.08	2544.85	957.08	11280	957.08	11797.2	957.08	12978.1				909.2	304.384	909.2	372.974	909.2	261.07	909.25	-63.0353			909.2	261.07	909	161.76
956.98	2535.81	956.98	11287	956.98	11803.7	956.98	12979.3				909.25	160.294	909.25	344.148	909.25	253.496	909.3	21.0433			909.25	253.496	909.05	67.1685
956.88	2550.34	956.88	11295.7	956.88	11817.4	956.88	12980.6				909.3	238.848	909.3	88.4809	909.3	66.1407	909.35	138.938			909.3	66.1407	909.1	215.942
956.78	2550.56	956.78	11251.8	956.78	11838	956.78	12985.9				909.35	316.629	909.35	63.0426	909.35	303.699	909.4	251.85			909.35	303.699	909.15	119.065
956.68	2549.27	956.68	11224.3	956.68	11846.5	956.68	13007.4				909.4	175.474	909.4	178.675	909.4	312.492	909.45	239.966			909.4	312.492	909.2	60.7048
956.58	2550.71	956.58	11236	956.58	11861.3	956.58	13040.4				909.45	246.08	909.45	37.2866	909.45	395.682	909.5	280.679			909.45	395.682	909.25	117.569
956.48	2536.3	956.48	11253.8	956.48	11882	956.48	13072.8				909.5	370.824	909.5	41.4263	909.5	315.741	909.55	326.385			909.5	315.741	909.3	189.927
956.38	2545.97	956.38	11244.4	956.38	11886.4	956.38	13093.6				909.55	224.249	909.55	117.455	909.55	306.559	909.6	350.653			909.55	306.559	909.35	94.1194
956.28	2551.43	956.28	11224.1	956.28	11887.1	956.28	13088.4				909.6	327.29	909.6	142.775	909.6	383.786	909.65	364.223			909.6	383.786	909.4	158.239
956.18	2563.96	956.18	11229.8	956.18	11899.5	956.18	13059.9				909.65	305.905	909.65	319.301	909.65	449.676	909.7	372.455			909.65	449.676	909.45	87.2733
956.08	2567.03	956.08	11216.8	956.08	11902	956.08	13017.5				909.7	395.891	909.7	448.453	909.7	196.454	909.75	201.971			909.7	196.454	909.5	337.359
955.98	2556.23	955.98	11212.9	955.98	11904.6	955.98	12977.5				909.75	468.854	909.75	382.749	909.75	47.5663	909.8	-83.9465			909.75	47.5663	909.55	423.972
955.88	2556.55	955.88	11206.1	955.88	11916.6	955.88	12957.6				909.8	578.264	909.8	330.626	909.8	40.609	909.85	61.3191			909.8	40.609	909.6	189.61
955.78	2550.13	955.78	11186.7	955.78	11921.2	955.78	12955.5				909.85	539.663	909.85	226.923	909.85	308.901	909.9	288.179			909.85	308.901	909.65	145.463
955.68	2542.48	955.68	11196.3	955.68	11923.6	955.68	12956.6				909.9	305.385	909.9	210.6	909.9	175.637	909.95	304.936			909.9	175.637	909.7	374.33
955.58	2550.7	955.58	11202	955.58	11915.7	955.58	12950.4				909.95	405.281	909.95	200.981	909.95	271.932	910	311.237			909.95	271.932	909.75	434.312
955.48	2548.16	955.48	11162.5	955.48	11908.8	955.48	12939.2				910	673.555	910	383.405	910	535.516	910.05	312.963			910	535.516	909.8	93.9794
955.38	2546.7	955.38	11130.4	955.38	11900.7	955.38	12928				910.05	632.509	910.05	599.455	910.05	371.281	910.1	180.989			910.05	371.281	909.85	176.308
955.28	2536.85	955.28	11150.8	955.28	11903.5	955.28	12923.6				910.1	473.244	910.1	487.937	910.1	335.385	910.15	95.2496			910.1	335.385	909.9	433.724
955.18	2541.87	955.18	11161	955.18	11916.3	955.18	12938.8				910.15	646.462	910.15	477.501	910.15	417.4	910.2	31.3031			910.15	417.4	909.95	221.183
955.08	2553.68	955.08	11165.6	955.08	11926.4	955.08	12971.5				910.2	436.82	910.2	457.643	910.2	317.69	910.25	9.32688			910.2	317.69	910	22.7161
954.98	2558.32	954.98	11179.6	954.98	11940.6	954.98	13017.2				910.25	489.565	910.25	355.724	910.25	77.3307	910.3	40.7966			910.25	77.3307	910.05	160.861
954.88	2563.92	954.88	11168.4	954.88	11944.2	954.88	13057.6				910.3	692.809	910.3	180.626	910.3	498.258	910.35	147.167			910.3	498.258	910.1	209.611
954.78	2571.34	954.78	11172.5	954.78	11959.7	954.78	13085.1				910.35	513.541	910.35	222.429	910.35	643.391	910.4	238.505			910.35	643.391	910.15	293.068
954.68	2588.67	954.68	11200	954.68	11985.3	954.68	13104.7				910.4	651.874	910.4	384.062	910.4	526.592	910.45	159.861			910.4	526.592	910.2	108.211
954.58	2598.35	954.58	11217.4	954.58	12018.3	954.58	13134				910.45	620.045	910.45	459.234	910.45	599.32	910.5	267.219			910.45	599.32	910.25	235.411
954.48	2607.8	954.48	11212	954.48	12069.8	954.48	13175.7				910.5	615.859	910.5	394.88	910.5	337.927	910.55	453.648			910.5	337.927	910.3	203.664
954.38	2628.85	954.38	11213.7	954.38	12109.8	954.38	13225.9				910.55	603.93	910.55	397.755	910.55	289.449	910.6	367.784			910.55	289.449	910.35	-44.1426
954.28	2649.21	954.28	11229.5	954.28	12149.2	954.28	13285.6				910.6	678.723	910.6	396.628	910.6	292.843	910.65	155.311			910.6	292.843	910.4	140.863
954.18	2664.12	954.18	11272.5	954.18	12202.2	954.18	13343.6				910.65	663.96	910.65	554.927	910.65	565.883	910.7	346.085			910.65	565.883	910.45	303.575
954.08	2683.91	954.08	11298.6	954.08	12252.6	954.08	13398.8				910.7	483.662	910.7	454.744	910.7	239.496	910.75	533.354			910.7	239.496	910.5	200.765
953.98	2691.26	953.98	11306.1	953.98	12304.4	953.98	13464.6				910.75	118.942	910.75	357.86	910.75	365.44	910.8	327.715			910.75	365.44	910.55	241.559
953.88	2694.75	953.88	11327.4	953.88	12362	953.88	13532.7				910.8	325.292	910.8	415.234	910.8	399.745	910.85	400.548			910.8	399.745	910.6	277.926
953.78	2718.57	953.78	11351.5	953.78	12441.7	953.78	13599.3				910.85	578.628	910.85	339.085	910.85	264.565	910.9	406.52			910.85	264.565	910.65	283.977
953.68	2737.29	953.68	11386.2	953.68	12511.9	953.68	13660.6				910.9	659.976	910.9	499.635	910.9	517.41	910.95	302.463			910.9	517.41	910.7	576.658
953.58	2744.99	953.58	11395.9	953.58	12569	953.58	13727.4				910.95	443.97	910.95	524.209	910.95	473.397	911	461.883			910.95	473.397	910.75	316.636
953.48	2750.77	953.48	11422	953.48	12617.6	953.48	13786.6				911	375.371	911	600.629	911	275.415	911.05	381.223			911	275.415	910.8	-15.9897
953.38	2750.17	953.38	11471	953.38	12658	953.38	13836.7				911.05	438.369	911.05	733.28	911.05	247.053	911.1	310.585			911.05	247.053	910.85	108.873
953.28	2742.32	953.28	11524.6	953.28	12700.7	953.28	13883.8				911.1	877.347	911.1	598.289	911.1	303.134	911.15	415.678			911.1	303.134	910.9	293.091
953.18	2748.46	953.18	11570.3	953.18	12728.5	953.18	13915.4				911.15	922.943	911.15	497.832	911.15	468.619	911.2	356.217			911.15	468.619	910.95	407.351
953.08	2760.18	953.08	11576.7	953.08	12729.8	953.08	13925.2				911.2	459.223	911.2	551.214	911.2	455.705	911.25	433.703			911.2	455.705	911	233.119
952.98	2757.98	952.98	11581.3	952.98	12720.5	952.98	13910.2				911.25	435.788	911.25	698.287	911.25	329.733	911.3	551.162			911.25	329.733	911.05	51.8786
952.88	2757.03	952.88	11597.9	952.88	12709.4	952.88	13866.8				911.3	571.9	911.3	678.344	911.3	330.907	911.35	518.861			911.3	330.907	911.1	155.943
952.78	2753.85	952.78	11615.7	952.78	12679.8	952.78	13809.1				911.35	609.549	911.35	587.266	911.35	222.748	911.4	510.246			911.35	222.748	911.15	267.404
952.68	2739.94	952.68	11639.8	952.68	12613.9	952.68	13753.7				911.4	698.212	911.4	647.483	911.4	591.932	911.45	421.854			911.4	591.932	911.2	329.77
952.58	2726.66	952.58	11649.7	952.58	12551.7	952.58	13716.4				911.45	553.363	911.45	614.092	911.45	466.341	911.5	416.031			911.45	466.341	911.25	396.454
952.48	2719.26	952.48	11612.2	952.48	12513.2	952.48	13666.6				911.5	573.431	911.5	657.108	911.5	427.794	911.55	531.869			911.5	427.794	911.3	210.793
952.38	2726.37	952.38	11584.1	952.38	12458.4	952.38	13599.5				911.55	527.114	911.55	634.869	911.55	657.827	911.6	574.038			911.55	657.827	911.35	83.2585
952.28	2718.52	952.28	11557.6	952.28	12377.8	952.28	13524.5				911.6	637.26	911.6	558.304	911.6	749.992	911.65	581.66			911.6	749.992	911.4	76.7437
952.18	2717.76	952.18	11527	952.18	12300.2	952.18	13439.2				911.65	644.433	911.65	694.198	911.65	689.92	911.7	658.402			911.65	689.92	911.45	311.863
952.08	2706.34	952.08	11475.1	952.08	12221.2	952.08	13345				911.7	650.627	911.7	723.03	911.7	583.669	911.75	573.237			911.7	583.669	911.5	378.665
951.98	2676.91	951.98	11413.6	951.98	12140.9	951.98	13252.4				911.75	599.627	911.75	642.324	911.75	770.853	911.8	420.474			911.75	770.853	911.55	242.22
951.88	2654.74	951.88	11365	951.88	12061.9	951.88	13158.6				911.8	623.453	911.8	619.532	911.8	579.781	911.85	506.191			911.8	579.781	911.6	161.02
951.78	2641.71	951.78	11284.7	951.78	11977.4	951.78	13067.1				911.85	591.204	911.85	728.92	911.85	505.2	911.9	432.884			911.85	505.2	911.65	310.349
951.68	2641.31	951.68	11207.5	951.68	11906.3	951.68	12991				911.9	656.296	911.9	650.134	911.9	422.882	911.95	429.758			911.9	422.882	911.7	297.355
951.58	2625	951.58	11153	951.58	11841	951.58	12940				911.95	724.29	911.95	550.23	911.95	904.853	912	573.85			911.95	904.853	911.75	433.539
951.48	2606.12	951.48	11062	951.48	11769.2	951.48	12890.4				912	529.855	912	783.912	912	837.266	912.05	616.638			912	837.266	911.8	214.493
951.38	2581.03	951.38	11022.7	951.38	11671.8	951.38	12837.5				912.05	544.341	912.05	980.205	912.05	867.743	912.1	594.72			912.05	867.743	911.85	161.74
951.28	2555.28	951.28	10966.1	951.28	11593.6	951.28	12783.7				912.1	600.686	912.1	946.93	912.1	900.565	912.15	542.054			912.1	900.565	911.9	341.802
951.18	2547.75	951.18	10913.9	951.18	11544.3	951.18	12721.4				912.15	686.537	912.15	932.811	912.15	790.496	912.2	524.194			912.15	790.496	911.95	473.645
951.08	2527.65	951.08	10874	951.08	11495.8	951.08	12658				912.2	615.632	912.2	1009.47	912.2	910.262	912.25	692.696			912.2	910.262	912	396.476
950.98	2513.5	950.98	10846.6	950.98	11460.6	950.98	12611.5				912.25	621.473	912.25	933.888	912.25	1030.55	912.3	615.024			912.25	1030.55	912.05	532.426
950.88	2513.71	950.88	10839.7	950.88	11422.4	950.88	12569.4				912.3	678.378	912.3	741.032	912.3	881.106	912.35	638.456			912.3	881.106	912.1	572.23
950.78	2508.92	950.78	10838.8	950.78	11380.7	950.78	12526				912.35	678.686	912.35	785.666	912.35	783.685	912.4	724.257			912.35	783.685	912.15	569.716
950.68	2490.45	950.68	10865.8	950.68	11343.4	950.68	12479.6				912.4	785.596	912.4	936.946	912.4	780.325	912.45	957.324			912.4	780.325	912.2	547.172
950.58	2477.09	950.58	10863	950.58	11310.9	950.58	12429.8				912.45	891.221	912.45	1010.7	912.45	670.494	912.5	1153.6			912.45	670.494	912.25	371.271
950.48	2467.67	950.48	10823.1	950.48	11289	950.48	12363.3				912.5	687.58	912.5	967.33	912.5	811.62	912.55	1061.62			912.5	811.62	912.3	237.963
950.38	2465.99	950.38	10833.1	950.38	11267.1	950.38	12300.9				912.55	985.907	912.55	946.191	912.55	881.081	912.6	701.095			912.55	881.081	912.35	372.872
950.28	2468.22	950.28	10855.9	950.28	11270.5	950.28	12252.4				912.6	788.873	912.6	1061.81	912.6	635.552	912.65	574.7			912.6	635.552	912.4	435.133
950.18	2461.84	950.18	10874.3	950.18	11271.7	950.18	12212.4				912.65	662.573	912.65	973.041	912.65	866.602	912.7	913.549			912.65	866.602	912.45	301.626
950.08	2450.85	950.08	10860.4	950.08	11262.7	950.08	12184.8				912.7	758.549	912.7	938.734	912.7	1157.61	912.75	964.998			912.7	1157.61	912.5	228.794
949.98	2456.1	949.98	10839	949.98	11247.3	949.98	12171.7				912.75	778.779	912.75	973.177	912.75	966.604	912.8	846.984			912.75	966.604	912.55	348.851
949.88	2449.27	949.88	10829.4	949.88	11237.2	949.88	12169.9				912.8	723.313	912.8	1077.7	912.8	782.856	912.85	1009.38			912.8	782.856	912.6	460.189
949.78	2447.41	949.78	10811.2	949.78	11240	949.78	12179				912.85	796.902	912.85	961.91	912.85	969.322	912.9	1115.78			912.85	969.322	912.65	397.687
949.68	2449.03	949.68	10784.1	949.68	11248.9	949.68	12184.8				912.9	856.239	912.9	978.202	912.9	1020.54	912.95	912.177			912.9	1020.54	912.7	669.207
949.58	2459.51	949.58	10787.1	949.58	11253.4	949.58	12195.8				912.95	1138.82	912.95	1089.2	912.95	808.635	913	587.643			912.95	808.635	912.75	638.416
949.48	2454.67	949.48	10818.6	949.48	11255.8	949.48	12203				913	1177.94	913	1090.18	913	800.118	913.05	631.736			913	800.118	912.8	579.326
949.38	2458.3	949.38	10852.9	949.38	11253	949.38	12210.7				913.05	1001.77	913.05	1123.96	913.05	541.691	913.1	853.287			913.05	541.691	912.85	465.821
949.28	2461.7	949.28	10874.8	949.28	11258	949.28	12212.6				913.1	850.81	913.1	1031.13	913.1	735.874	913.15	1128.23			913.1	735.874	912.9	469.282
949.18	2461.86	949.18	10867.3	949.18	11255.9	949.18	12212.9				913.15	923.364	913.15	1005.17	913.15	888.476	913.2	1125.92			913.15	888.476	912.95	430.82
949.08	2472.04	949.08	10844.7	949.08	11249.2	949.08	12220.3				913.2	1004.42	913.2	1150.77	913.2	883.073	913.25	855.657			913.2	883.073	913	554.618
948.98	2477.62	948.98	10851.3	948.98	11249.2	948.98	12231.1				913.25	928.693	913.25	1111.84	913.25	802.667	913.3	947.38			913.25	802.667	913.05	517.195
948.88	2478.91	948.88	10854.1	948.88	11250.2	948.88	12237.8				913.3	1019.72	913.3	1026.24	913.3	960.665	913.35	1186.1			913.3	960.665	913.1	637.386
948.78	2487.76	948.78	10871.5	948.78	11241	948.78	12242.3				913.35	762.162	913.35	1057.18	913.35	924.916	913.4	1212.87			913.35	924.916	913.15	488.162
948.68	2479.93	948.68	10891.8	948.68	11229.9	948.68	12238.6				913.4	875.992	913.4	1180	913.4	872.62	913.45	1035.23			913.4	872.62	913.2	443.139
948.58	2475.77	948.58	10866.2	948.58	11224.1	948.58	12232.3				913.45	933.263	913.45	1424.51	913.45	778.604	913.5	917.204			913.45	778.604	913.25	318.401
948.48	2473.93	948.48	10829.3	948.48	11226.8	948.48	12223.3				913.5	1128.68	913.5	1496.44	913.5	993.261	913.55	987.973			913.5	993.261	913.3	373.824
948.38	2474.71	948.38	10809.9	948.38	11225.8	948.38	12220.5				913.55	1213.87	913.55	1208.9	913.55	1325.27	913.6	1160.96			913.55	1325.27	913.35	658.347
948.28	2481.38	948.28	10807.5	948.28	11236.4	948.28	12225.1				913.6	777.894	913.6	1030.68	913.6	1230.74	913.65	1158.06			913.6	1230.74	913.4	580.343
948.18	2479.74	948.18	10773.4	948.18	11242.4	948.18	12235.2				913.65	787.727	913.65	1172.68	913.65	1048.83	913.7	1110.24			913.65	1048.83	913.45	533.532
948.08	2464.56	948.08	10785.9	948.08	11244.9	948.08	12251.6				913.7	687.163	913.7	1266.18	913.7	1335.82	913.75	1134.1			913.7	1335.82	913.5	762.066
947.98	2453.33	947.98	10834.1	947.98	11249.5	947.98	12271.5				913.75	1037.94	913.75	1140.83	913.75	1155.01	913.8	1043.48			913.75	1155.01	913.55	812.709
947.88	2444.99	947.88	10878.9	947.88	11251.4	947.88	12280.3				913.8	1372.42	913.8	1004.87	913.8	1034.58	913.85	960.189			913.8	1034.58	913.6	833.588
947.78	2437.69	947.78	10890	947.78	11255.5	947.78	12275.8				913.85	1432.56	913.85	1077.62	913.85	1191.45	913.9	1012.95			913.85	1191.45	913.65	822.47
947.68	2425.07	947.68	10874.3	947.68	11265.1	947.68	12259.6				913.9	1346.33	913.9	1148.37	913.9	1125.25	913.95	1128.01			913.9	1125.25	913.7	855.035
947.58	2424.92	947.58	10854.9	947.58	11267.2	947.58	12246.7				913.95	1242.92	913.95	1283.19	913.95	1345.7	914	1195.28			913.95	1345.7	913.75	897.743
947.48	2419.12	947.48	10884	947.48	11268.5	947.48	12252.3				914	1499.18	914	1500.7	914	1138.61	914.05	1231.82			914	1138.61	913.8	784.618
947.38	2424.43	947.38	10911.8	947.38	11268.7	947.38	12276.6				914.05	1269.19	914.05	1475.85	914.05	1037.01	914.1	1136.52			914.05	1037.01	913.85	905.892
947.28	2424.42	947.28	10901.7	947.28	11278.5	947.28	12305				914.1	1113.01	914.1	1259.87	914.1	1359.49	914.15	1181.75			914.1	1359.49	913.9	832.936
947.18	2411.72	947.18	10895.8	947.18	11285.4	947.18	12335.3				914.15	968.782	914.15	1215.6	914.15	1119.96	914.2	1261.55			914.15	1119.96	913.95	647.406
[truncated: 3,671 more rows]

## Sheet: Supplementary Figure 6
Supplementary Figure 6
[truncated: 5,396 more rows]

[truncated: 12 more sheets: Supplementary Figure 7, Supplementary Figure 8, Supplementary Figure 12, Supplementary Figure 13, Supplementary Figure 14, Supplementary Figure 15, Supplementary Figure 16, Supplementary Figure 17, Supplementary Figure 18, Supplementary Figure 24, Supplementary Figure 25, Supplementary Figure 26]
